# Supplementary material for: Bimodal Expression Patterns, and Not Viral Burst Sizes, Predict the Effects of Vpr on HIV-1 Proviral Populations in Jurkat Cells
Source: mBio. 2022 Apr 6;13(2):e03748-21. doi: 10.1128/mbio.03748-21 (PMC9040753; doi:10.1128/mbio.03748-21)
Supplement: TABLE S1 [file mbio.03748-21-st001.xlsx]

## Sheet: Sheet1
pool	Rank	zipCode	insChrom	insBP	insStrand	numShearPoints	totReads	Rel. Abundance(unsorted pool)
vpr+pool1	1	AGTGTCGCACTAGAGCGCCG	chr6	31807071	fwd	2	2	0.0130217
vpr+pool1	2	GGGTGCGGGTCCAAACTTTT	chr21	45466422	fwd	5	133	0.0110759
vpr+pool1	3	TGCTTGCTGACTATGAACCT	chr16	2808710	fwd	1	1	0.0100369
vpr+pool1	4	GACGCAATTTGTTCACATTC	chr4	79759650	fwd	10	944	0.00921357
vpr+pool1	5	GTGATGATTGAGACCGTCTT	chr2	203756572	rev	1	1	0.00888134
vpr+pool1	6	TCGTCAAGTTACCACGTTAA	chr11	118874040	fwd	8	450	0.00857883
vpr+pool1	7	TACTCACAGTCTTTGCATTG	chr13	46577802	fwd	4	126	0.00794945
vpr+pool1	9	AGCAAGTGATCAGGAGTCGG	chr2	135001429	fwd	5	202	0.00694712
vpr+pool1	10	AAGAAGTTCCGAGAATGTTC	chr10	112336581	fwd	4	66	0.00689109
vpr+pool1	11	TCTAGAATTGCGGCAAAGCG	chr11	118625275	rev	8	240	0.00688093
vpr+pool1	12	TAGAGAGAAGACCTACTCGC	chr19	47432839	fwd	7	674	0.0065704
vpr+pool1	13	TCCATTCCTTGCGCTGTTTG	chr11	46087565	fwd	7	338	0.0061963
vpr+pool1	14	CGTAATCAATCTACTGTTAT	chr11	959564	fwd	4	32	0.00609189
vpr+pool1	15	CGGAAAGTAGAAATACCCAG	chr19	47697590	rev	3	188	0.00606221
vpr+pool1	16	TTCCTACCGTTTAATTACGC	chr11	2408669	fwd	2	2	0.00601667
vpr+pool1	17	GTATCCAACTGTGAGTCCCT	chr2	39222302	rev	1	1	0.00560894
vpr+pool1	18	CCTAACCACACGCAAGCTCA	chr16	21930754	rev	2	6	0.00559483
vpr+pool1	19	CCGCCTTGGCAGTTGACAAG	chr17	45260315	fwd	1	1	0.00555362
vpr+pool1	20	CGACGCTGTTCCCGGCAAAA	chr10	98708306	rev	2	2	0.00512384
vpr+pool1	21	AACCGGTACCAACTATACAG	chr16	277520	rev	5	355	0.0049037
vpr+pool1	22	CGGACGATCGCGAACATCGC	chr9	96320894	rev	1	1	0.00488277
vpr+pool1	23	GCTAGCACTCTGCCATCGAT	chr5	74858697	rev	1	389	0.00459029
vpr+pool1	24	ATTAGGCGCGTATGCGCACG	chr16	68123077	fwd	1	1	0.00445835
vpr+pool1	26	TTGTTCATTCGGTCGAGTAC	chr16	20828085	fwd	5	88	0.00433766
vpr+pool1	27	GCACATTACGGTGCGATGGT	chr5	132407282	fwd	3	25	0.00430363
vpr+pool1	28	GAGGCACTCTATGGACAAAT	chr17	29497888	rev	7	160	0.00425885
vpr+pool1	29	ATAGGGAAAGTTAGTGTAGG	chr12	123003959	rev	2	27	0.00422451
vpr+pool1	30	CAAGCTGAGTATACAGTGCT	chr19	59100705	rev	2	2	0.00421439
vpr+pool1	31	TTGAGTCTCCATAAAAGACG	chr12	56190825	rev	7	554	0.00413373
vpr+pool1	32	GGATTTCACTAGTATGTAGT	chr17	1264015	rev	1	28	0.00408966
vpr+pool1	33	GCTCAACCGTGCACAAGATG	chr19	10262016	fwd	5	829	0.00406797
vpr+pool1	34	AGGATGATCGAATGAAGGCC	chr3	45890971	rev	5	392	0.00400327
vpr+pool1	35	GAGCAGGTGCCTAGTATGCG	chr1	42423921	fwd	2	2	0.00379395
vpr+pool1	36	GGAGATACTATCCAGGTGTC	chr2	70070929	fwd	1	40	0.00376576
vpr+pool1	37	TTAACCCTGGCGAGGGTGTC	chr16	29573145	rev	1	1	0.00373291
vpr+pool1	38	AATAAGTCAGCGGTTACTGT	chr1	29370924	fwd	7	528	0.00369241
vpr+pool1	39	TTGAGGACGAGGCGGCAAA	chr14	97026145	fwd	2	39	0.00368694
vpr+pool1	40	AAAGTCACCTATGTTGCCAA	chr10	76019844	rev	8	349	0.00366167
vpr+pool1	41	AGTCCGTAGTAGCGCTTTCC	chr1	41574189	rev	9	503	0.00366605
vpr+pool1	42	TACAACCCCGTTTCTAAGAC	chr17	76064195	fwd	11	426	0.00365409
vpr+pool1	43	TACTGGACGACATAGGAGAG	chr11	246962	rev	5	134	0.00365482
vpr+pool1	44	CCCTGCCTAAATTATAAAAC	chr15	41973592	fwd	4	115	0.00363853
vpr+pool1	45	GTTTCTTCCGAGGTTGAAGG	chr12	112667796	fwd	9	450	0.00359231
vpr+pool1	46	GCTGATGTTGACTGTGCAAG	chr7	152008812	rev	6	221	0.00357348
vpr+pool1	47	CTCGTCACCGTAAGTTACTC	chr16	88020776	rev	2	136	0.0033215
vpr+pool1	48	AGTTCGAATTGACCTGCAGT	chr6	86228409	fwd	1	1	0.00326298
vpr+pool1	49	GCACGAACTAGACCCTTAAG	chr16	83877878	rev	2	12	0.00325754
vpr+pool1	50	AATTTCCCCATCTAACCTGC	chr5	98195255	rev	3	79	0.00324709
vpr+pool1	51	CCGCAATCAGAATCAAGATC	chr5	145843427	rev	4	247	0.00317696
vpr+pool1	52	CACGTGCATTTGAGCGGGAC	chr16	3907591	rev	4	401	0.00314548
vpr+pool1	53	CACCCACGTCGAACCGCACC	chr14	53219590	rev	4	54	0.00312271
vpr+pool1	54	AACTGTGCTTTAGTTTCGCG	chr4	39318414	rev	1	1	0.00310503
vpr+pool1	55	CGAGTGGGTCATTAGGGTCT	chr4	13398465	rev	4	103	0.00302983
vpr+pool1	56	CGCCGCTGATAGTGGAATAC	chr5	54314151	fwd	2	53	0.00300236
vpr+pool1	57	AACGGCCGGTATCTCTTTA	chr19	47671016	fwd	5	328	0.0029254
vpr+pool1	58	GATGACGGCTATTGCGTCGT	chr8	135814725	fwd	1	2	0.00291523
vpr+pool1	59	GAATATCACTACAATGCTGC	chr7	138759459	rev	4	42	0.00292464
vpr+pool1	60	GGCAATCACGTCGACGTGCT	chr19	39648713	rev	1	1	0.00289318
vpr+pool1	61	TCGCACTTTCTTCCTCCCCT	chr11	73137950	fwd	1	381	0.00286064
vpr+pool1	62	ACTTAGATGACCCGGGCATC	chr1	115285086	rev	1	1	0.00280243
vpr+pool1	63	ACCCCCTACCCTGACGGTGT	chr16	18910785	rev	4	227	0.00276197
vpr+pool1	64	GTTTCGTGGTCCCGTTTTAA	chr16	69688885	fwd	5	133	0.00276524
vpr+pool1	65	TATACCGAACCATACAGCAT	chr14	97026143	fwd	1	1	0.00274606
vpr+pool1	66	GAGTGCCGCTATACAGTGGC	chr4	109154422	rev	4	241	0.0027327
vpr+pool1	67	CCCCTTTAGTGTGTGCAAGG	chr6	135346264	rev	1	1	0.00273088
vpr+pool1	68	TAAACGAACCATGTCCAAGG	chr16	28871540	fwd	3	3	0.00271895
vpr+pool1	69	TAAAAAGCACTTAGCCGACA	chr17	65909356	fwd	1	1	0.00270775
vpr+pool1	70	TCAGCATGCTGATTCATGTG	chr6	13752376	fwd	2	226	0.00267595
vpr+pool1	71	AAATTACACTTCAGATGCGT	chr7	43698827	fwd	1	1	0.00266655
vpr+pool1	72	TTCTTAAACCTTGGACGGAC	chr3	83557955	rev	1	1	0.0026705
vpr+pool1	73	TACGACGATCCTCACGTGAG	chr14	50260990	fwd	2	98	0.00264124
vpr+pool1	74	GGTAATGTAACTTCGGTGAT	chr12	56186579	rev	2	97	0.00264634
vpr+pool1	75	GGGAGTCCCGTATACGGCAT	chr8	117753671	rev	1	1	0.00260977
vpr+pool1	76	AAAACGTATTAACATACT	chr10	104472373	rev	9	922	0.00257004
vpr+pool1	77	AATCCAAAATGCTAACCCAC	chr7	139056327	rev	2	111	0.00256353
vpr+pool1	79	ACATGATTCTTGGGAGGCTG	chr7	26232803	rev	1	1	0.00247354
vpr+pool1	80	CGAGTGGCAATAAGGAAGCG	chr19	47690937	fwd	7	379	0.00243664
vpr+pool1	82	TGCGTGTTTTCGAAGGCTCA	chr12	76461554	rev	1	24	0.00237773
vpr+pool1	83	ATCACGATCGATCGACCGAC	chr22	29671866	fwd	3	10	0.00237848
vpr+pool1	84	TTAACATGATCCGTCCTTCC	chr15	68370571	fwd	5	64	0.00234118
vpr+pool1	85	TAGGGGTCCGCCCTATGCTC	chr7	33060146	rev	3	152	0.00233253
vpr+pool1	87	AGTCAAAACATACTCGGATA	chr19	10262011	fwd	1	1	0.00231266
vpr+pool1	89	ACGGGTGCACTAAGCAACTT	chr19	1614207	rev	8	643	0.00228988
vpr+pool1	90	CCTGGTGAGGCTAGTTGAGT	chr11	62641823	rev	4	776	0.00228268
vpr+pool1	91	GGCATTTCGACCGATGGGCG	chr17	42549226	rev	1	2	0.00226129
vpr+pool1	93	TATGTTTGCTTGATGTTGAT	chr11	47414789	rev	6	56	0.00222266
vpr+pool1	94	TGAATGATCAGAGTAAGACT	chr1	91399372	rev	1	1	0.00222844
vpr+pool1	95	GCCAACTAACACGGGTCAGT	chr1	150412609	rev	3	77	0.00221073
vpr+pool1	96	CGTAGGGACTTACGAGGTCA	chr16	276268	rev	1	2	0.00219627
vpr+pool1	98	TGATGCTATACGCAGTAAGT	chr19	15392262	rev	4	452	0.00216196
vpr+pool1	99	TGTAATTCGAGGTAATTCGA	chr2	100673009	rev	5	367	0.00216696
vpr+pool1	100	GTTTAGGGAGGACTGTTTTG	chr17	27004966	fwd	1	1	0.00216187
vpr+pool1	101	CACTCCGGGCAGCAGGAGAC	chr6	31504611	rev	7	363	0.00215975
vpr+pool1	102	CATCGACCAAATGTGCACGT	chr22	22165080	rev	1	1	0.00212287
vpr+pool1	103	ACCCTTAAGCTTTCAAGCCT	chr15	62249157	rev	1	21	0.00205709
vpr+pool1	104	AACTCGTCCGATAGTGCGGC	chr20	476781	fwd	1	1	0.00206469
vpr+pool1	105	GGGGTACATTTGCCCCCCCT	chr8	17819389	fwd	3	51	0.00206252
vpr+pool1	106	TCTGTGAGGTTCTAGCTTCA	chr20	476795	fwd	1	142	0.00201443
vpr+pool1	107	ATCCATCGTGAAGCATACGG	chr11	66395507	fwd	2	87	0.00201985
vpr+pool1	108	ATGCCGACCTTATTACTAAT	chr16	30335093	rev	6	531	0.00198586
vpr+pool1	109	ACATTTAGATGGATTAGTGC	chr22	36181471	rev	1	1	0.00198517
vpr+pool1	110	TAGAGTTCGACGGCAGGCAA	chr22	24694228	fwd	1	8	0.00197792
vpr+pool1	113	AAATTCCGAGACTGTATGGC	chr11	66388259	fwd	1	1	0.00193634
vpr+pool1	114	ACGTCCCACACCTTTGTTTT	chr19	59058745	fwd	1	1	0.0019349
vpr+pool1	115	CTACCGGAGCACGGACGTTA	chr17	20915960	rev	2	2	0.00209721
vpr+pool1	116	GCAGTTTGGCAGTGTTAGGC	chrX	122757892	fwd	1	1	0.00192083
vpr+pool1	117	AACGCAGCACTCGTGATGGT	chr13	99876375	fwd	5	381	0.00189915
vpr+pool1	118	CATATCCCAACATAGATAAT	chr1	15959736	fwd	2	53	0.00189225
vpr+pool1	119	CAGTCTTTTGAGACCCGCTA	chr3	46976891	fwd	2	2	0.00189227
vpr+pool1	120	CTATTTCTTCGTACCAGAGC	chr17	38554632	rev	2	194	0.00185936
vpr+pool1	122	TTTAGACATAGGTCAATCGC	chr2	115162325	rev	2	160	0.00183299
vpr+pool1	123	CGCCGGCGCTGGCCTCCTGA	chr4	67835501	fwd	1	1	0.00182718
vpr+pool1	124	ACAATAGCTAGTATCGTGAC	chr19	10263895	rev	2	221	0.00181562
vpr+pool1	125	AAACGCGAGCCTGTAGCACC	chr10	17728938	fwd	2	107	0.00179612
vpr+pool1	126	CAGCGCCGAGCCTAGTTCAT	chr13	51033737	rev	1	27	0.00179105
vpr+pool1	127	ATTGTAATTGATGTCACGGC	chr12	123045629	fwd	1	2	0.0017672
vpr+pool1	128	CGACACGTGGGTTGCTTAAG	chr5	54645764	fwd	3	174	0.00175127
vpr+pool1	129	CTCACATCCCCGTGAACGGG	chr11	64542043	rev	5	251	0.00172887
vpr+pool1	130	GGATTACCTGACGGGACCGC	chr11	811415	rev	1	1	0.00172201
vpr+pool1	131	ACGATCCGTACAACATACGT	chr12	6698715	fwd	1	1	0.00171697
vpr+pool1	132	CTTCGCACAAGTAACTGTGG	chr16	50370808	fwd	1	1	0.00170502
vpr+pool1	133	CCCTCTAAACGGGTTGAGCG	chr11	63430452	fwd	2	182	0.00170609
vpr+pool1	134	TACTAGCGTGTCTTGACATA	chr4	84197340	rev	1	1	0.00169779
vpr+pool1	135	GCGAGCAGGTGTAAGTTGTT	chr5	77741759	rev	1	2	0.00168514
vpr+pool1	136	TATGTGCGTTTAGGTGCCTG	chr1	150412612	rev	1	1	0.00169814
vpr+pool1	137	TACCTCGGAGCTATTTATCC	chr2	26028139	fwd	2	75	0.00168696
vpr+pool1	138	ACTATGGTGGCACGGCATAA	chr11	62462816	rev	1	1	0.0016707
vpr+pool1	139	CATCTAAATGATTAGACGTG	chr22	24704984	fwd	2	15	0.00166634
vpr+pool1	140	GAAGGGCGACATCCTAATTT	chr5	4522525	rev	5	523	0.00165803
vpr+pool1	141	GCAGATCTTATGGACCGCGA	chr5	64878785	fwd	3	130	0.00164321
vpr+pool1	142	TCGTTGTCACCTTTTGGCGC	chr8	48960087	fwd	1	1	0.00163377
vpr+pool1	143	CATCACTGTACAGCTTAATG	chr4	54293835	fwd	2	65	0.0016295
vpr+pool1	144	GTACTTGAAGAGTGAGTCGA	chr18	29705396	fwd	8	526	0.0016219
vpr+pool1	146	CCCAGCCCCGGCGTCCTTCT	chr16	28871524	fwd	1	1	0.00164214
vpr+pool1	147	TCTTTAAATCTCACCTAAAT	chr1	31433052	rev	6	287	0.00160996
vpr+pool1	152	ACACCTTACCTATTGGGTTG	chr14	73574481	fwd	1	1	0.00155608
vpr+pool1	154	CAGACGCCCGGGCACCCAAA	chr11	119112651	rev	7	293	0.00154199
vpr+pool1	156	AAAAGCATGAGCAGCCAATC	chr10	111868352	fwd	1	4	0.00151597
vpr+pool1	157	CTTTCCGGTTATCCGGTTTT	chr6	8016646	rev	2	59	0.00150838
vpr+pool1	158	CGGTTAATCGTGTATGAATC	chr16	69686703	fwd	5	140	0.001499
vpr+pool1	159	TAGAGCGTGTGAATGACTG	chr19	39151931	fwd	1	13	0.00149571
vpr+pool1	160	CCACTCGCTGTTCTCTGTAA	chr11	66398170	fwd	2	163	0.00148596
vpr+pool1	161	TACCGGAGGTTCAGCTGGCA	chr17	34007630	fwd	11	306	0.00148235
vpr+pool1	162	TTTTACAACTAGTCCGCTGC	chr20	61832432	rev	4	213	0.00147477
vpr+pool1	165	TGAAGAATCAGGTCACTACA	chr10	104991147	fwd	3	72	0.00143571
vpr+pool1	166	CACCAAATACGCTCAGAGGC	chr5	176701984	fwd	1	1	0.00141224
vpr+pool1	167	CCCCAAACGGCAAAGGGTAC	chr3	42675804	fwd	1	1	0.00140749
vpr+pool1	168	CCGATGCATTCCGGAGGGAG	chr12	132264447	fwd	3	22	0.00139812
vpr+pool1	169	TGCGATGCTACTTCAATAAG	chr7	48632761	fwd	3	121	0.00140065
vpr+pool1	170	GACATTCGCTTTAGTGTAAT	chr20	30302634	rev	2	56	0.00139379
vpr+pool1	171	ATGGTTCCGGGCTGTGTCTT	chr14	103911885	rev	6	190	0.00137501
vpr+pool1	173	TCATCAGGGAGAAACGGAAC	chr16	89823448	rev	8	394	0.00136019
vpr+pool1	174	CTTAATCTATCTCCCGCCCT	chr17	58711270	fwd	1	1	0.00135878
vpr+pool1	175	ACGCCGGAGGTTCATAACCT	chr6	118799132	fwd	2	38	0.00135476
vpr+pool1	176	AGACCACATACAAAGCCGAC	chr11	72603993	fwd	2	5	0.00133342
vpr+pool1	177	TATGTTCCGCTTCCGGTTCA	chr17	15994803	fwd	1	1	0.00132439
vpr+pool1	178	CGAGAGGCGTTAACTACCGA	chr10	6557694	fwd	1	1	0.00131173
vpr+pool1	179	ATGCTCAAAAGTATGAATCA	chr15	102253519	rev	1	1	0.00131245
vpr+pool1	180	AGAAACGCGTGTGAGAATCA	chr9	135146261	fwd	4	56	0.00129619
vpr+pool1	181	AATAACCTGACACACCAACG	chr21	47948318	rev	1	93	0.0012951
vpr+pool1	183	ACGCCCTCCTGTATGCTATG	chr18	48590071	fwd	1	1	0.00129653
vpr+pool1	184	ACATCGTTAATCATGCCCAA	chr12	50954060	fwd	2	68	0.00128968
vpr+pool1	185	CCATCGAACCATCAAGGCGT	chr6	31502455	rev	1	11	0.00128572
vpr+pool1	186	CCTCGGTACTGGGCCGGGTC	chr15	66076781	fwd	1	8	0.00128861
vpr+pool1	188	TTGAACATGTCCTCAATTAG	chr3	47177514	fwd	1	1	0.0012582
vpr+pool1	189	AAACGGCTAACGCGCTTATT	chr9	139344993	rev	1	1	0.0012586
vpr+pool1	190	CACATGGGAGCATCTTAGAC	chr20	43627578	rev	1	6	0.00125063
vpr+pool1	191	CAGTTCAGGCATCCTGCATA	chr3	73091674	fwd	1	1	0.00125172
vpr+pool1	192	CCTGATAGCCTCGATTTGGC	chr15	83713421	rev	3	225	0.001247
vpr+pool1	193	TGTTGGAACTTGGTATGCGT	chr9	99729785	rev	2	131	0.00123111
vpr+pool1	194	ACTAACGATCGTGGTATAAG	chr17	57839803	fwd	1	1	0.00121632
vpr+pool1	195	CCGTACGGTATGTATGAACC	chr16	19544309	fwd	1	64	0.00120726
vpr+pool1	196	CCGGTCTAATATGTTTTGGC	chr17	62628581	rev	1	6	0.00120618
vpr+pool1	197	GCTGGTACAGCCGTTCAAAC	chr6	139262557	fwd	1	2	0.00119607
vpr+pool1	198	AGGCATGCAATCCCCCCAGT	chrX	122757877	fwd	1	1	0.00119604
vpr+pool1	199	ACCGGTCAGTACTCAAACAT	chr7	5747309	rev	1	1	0.00118052
vpr+pool1	200	CGACTATTTTGCATGTCGGC	chr17	57743675	fwd	1	107	0.00117906
vpr+pool1	201	CCGCTGAAAGTAATAGCCGA	chr7	127387507	rev	4	226	0.00117292
vpr+pool1	202	GCTGTATCCATGGCTGCGTG	chr2	10811752	rev	1	237	0.00117583
vpr+pool1	203	AGGTACCGGCCTGCTTCCCT	chr5	176390638	rev	4	61	0.00116785
vpr+pool1	204	CATGTTGAGGGCCCGCCTTG	chr12	108944638	rev	1	1	0.001157
vpr+pool1	205	CCGCATCGAAGTAAGCGCAG	chr6	13752373	fwd	1	1	0.00115051
vpr+pool1	207	TCTCTATTCGCGGGGGCGGC	chr4	80969965	rev	1	1	0.00114147
vpr+pool1	208	AGACGTGTACCGGGATAGTA	chrX	16812171	rev	1	1	0.00113283
vpr+pool1	209	AACTCCCATCTGGGTTAACC	chr17	26425053	fwd	2	182	0.00112735
vpr+pool1	210	TGAATCCAGGATCCTGCATG	chr16	3884512	fwd	2	76	0.00112485
vpr+pool1	211	TCGGTGCCCGTGAGGTTTGC	chr17	7408858	fwd	3	334	0.0011187
vpr+pool1	212	GGTGGAATGTCGCAGGCAAG	chr7	72879680	rev	1	1	0.00112195
vpr+pool1	213	GCAGGAGTCTGAGGCGATAT	chr16	2312936	rev	1	1	0.00111547
vpr+pool1	215	ATCCCAGCTTCGAACAGCGT	chr12	123030581	fwd	1	60	0.00111328
vpr+pool1	216	CGTCGGGCGGTGCATGATCG	chr19	47688227	fwd	2	16	0.00111473
vpr+pool1	217	GATCCCCACTCCGTTGGCAGG	chr15	76145350	fwd	6	317	0.00109955
vpr+pool1	219	GATTGCTAACAAATTCATCT	chr1	100854455	rev	1	2	0.00108869
vpr+pool1	220	ATCTGAAGCAGACAGTCTTT	chr6	7298204	rev	6	159	0.00108148
vpr+pool1	221	GATCAGCTTCTAATCTTCAA	chr17	78706556	fwd	1	10	0.00108292
vpr+pool1	222	CAGTACCTTTCAGCGTTCCC	chr15	25651443	rev	10	270	0.00108905
vpr+pool1	223	CACATGAAAATTTCATTGTC	chr4	153374936	fwd	1	1	0.00108111
vpr+pool1	226	TTCGGCGTAGGTTACTGGAG	chr18	45442056	rev	3	127	0.00107822
vpr+pool1	227	GTGTACTATCTGCCGTAC	chr8	135814713	fwd	1	1	0.00107354
vpr+pool1	228	TTTCTTTTATGCCATACTTA	chr19	41804614	fwd	1	43	0.00106558
vpr+pool1	230	TATATGGTAGCTTCCGAGAC	chrX	47094484	fwd	1	19	0.00106158
vpr+pool1	231	TCGAAAGATACAGGCAATCA	chr20	44431266	rev	7	447	0.00106123
vpr+pool1	233	CGACTATGGTTGTAGAACAT	chr12	123069242	fwd	5	165	0.00104748
vpr+pool1	234	TGTCGTTAGCTGAACCTAGC	chr16	15181513	rev	4	72	0.00104606
vpr+pool1	236	TTTATGGCGCCGCTTTCATG	chr19	8062212	rev	3	3	0.00105254
vpr+pool1	237	CGGCTGAGAGGTAATCAACC	chr20	47708353	fwd	1	1	0.00104715
vpr+pool1	238	ACAAGGTTAGCAACTGGGG	chr16	4905082	fwd	1	1	0.00104569
vpr+pool1	240	TGTAACCTGCGCCTATAAAC	chr11	77155987	fwd	1	1	0.00104244
vpr+pool1	241	GACCCGATTTATCCCGCGTT	chr19	47690931	fwd	1	1	0.00103882
vpr+pool1	242	AGGTGACGATTGTTGCAAAC	chr1	755494	fwd	1	1	0.00102364
vpr+pool1	243	GCCTTCATGCAGCCTAGCCC	chr10	130701140	fwd	1	2	0.00103015
vpr+pool1	246	GTATTGGTACGGTAGCATTC	chr7	66515231	fwd	1	1	0.00099979
vpr+pool1	247	TCCGAGGATTCGCACCTCTA	chr19	51864676	rev	2	101	0.00098893
vpr+pool1	248	ATGCCAGTGAGCCAACATGC	chr2	86385636	rev	2	64	0.0009929
vpr+pool1	249	ATAAACAAATCACGGTCACG	chr3	47728137	rev	3	108	0.00098569
vpr+pool1	250	AAGGGAGCGTCGAGCAACCA	chr16	10548040	fwd	1	1	0.00097377
vpr+pool1	251	AGACTGTCCATGGACGTACT	chr1	55624923	rev	1	76	0.00097086
vpr+pool1	252	ACGCACAGTACAGACGTGCT	chr16	28125534	rev	3	157	0.00097087
vpr+pool1	253	TATAGATGTTTATACTTGGT	chr13	77831413	fwd	1	2	0.00096436
vpr+pool1	254	ACTGTAGGTAATAACTAATC	chr11	65038616	fwd	1	2	0.00095604
vpr+pool1	255	TCCTGCCCGTTCGGCCATGC	chr2	54104105	rev	3	5	0.00096548
vpr+pool1	256	ATGTTATAAACTGAACACTG	chr18	66346951	rev	1	73	0.00095567
vpr+pool1	257	GCAGTTGGCACCTGCGAGCA	chr2	202087026	rev	3	262	0.00095387
vpr+pool1	258	ACCTGGGCAGTCACGTCATG	chr19	50114710	rev	1	8	0.00095641
vpr+pool1	261	ACTAAAGGATAGTTAGGACT	chr16	28167390	rev	1	2	0.00092207
vpr+pool1	262	ACCACGCTTTAGCCGTCGTC	chr12	111925731	fwd	1	1	0.00091773
vpr+pool1	263	AGTAAGATGAAACGTAGTGG	chr17	60121252	rev	1	1	0.00091376
vpr+pool1	264	ACCTATCATAAATGGCCAAT	chr17	30552477	fwd	1	14	0.00092931
vpr+pool1	265	CGACGATTCAGCGTTATACG	chr17	62755072	rev	1	1	0.00091374
vpr+pool1	266	CTACAACGAGGTCGTAAAGG	chr16	3892738	fwd	1	1	0.00090762
vpr+pool1	267	GAGGACCACCATAGGGATT	chr17	18457125	rev	2	74	0.00090578
vpr+pool1	269	GCCGAAGCAACGCCCTGAAC	chr2	240569862	rev	3	149	0.00090507
vpr+pool1	270	AAGCACTAATGCAAGATTGA	chr17	16025664	rev	1	1	0.00090293
vpr+pool1	271	CCTGTGTGTGTACGAGTAAG	chr16	89815861	rev	3	213	0.00089928
vpr+pool1	272	AGCAAAAACCTGTGCTGTTT	chrX	44937721	fwd	1	2	0.00089063
vpr+pool1	273	CCCGACCTGTGTCAAAGACG	chr17	73398249	fwd	1	2	0.00088664
vpr+pool1	274	CGCTGCGTGGACTGTGACCT	chr3	44892111	fwd	1	1	0.00089206
vpr+pool1	275	ACTTTCATTATAAGACACAT	chr22	36181513	rev	1	1	0.00087868
vpr+pool1	278	CCAGCCCTGCCATAGTATCC	chr12	42740545	fwd	1	1	0.00088048
vpr+pool1	280	TGACGGCTGCCCCGTAGATA	chr19	50029054	fwd	1	1	0.00086676
vpr+pool1	281	TCCGGCCTGTCTCATGCTAG	chr16	30335096	rev	1	1	0.00087181
vpr+pool1	282	CGCCGAGCTCTTGGTGGATG	chr1	40700935	rev	1	1	0.0008635
vpr+pool1	283	CAAGAATCGAGTAAAAACCA	chr1	159016703	fwd	1	1	0.00084833
vpr+pool1	284	AGTTTGTTGGCGTATTGGGT	chr12	121260561	rev	2	624	0.00084111
vpr+pool1	286	CGGAGTACGTCAGCGAATGA	chrX	122757894	fwd	2	176	0.00084401
vpr+pool1	287	AGATGTTCGTGTAATCCC	chr3	52237903	fwd	1	243	0.00084615
vpr+pool1	288	TATTTCGTGGAATCTACCCG	chr8	22345284	rev	2	198	0.00083964
vpr+pool1	289	GGGCCAACCGACATGGGGAT	chr19	16718855	rev	1	1	0.00084037
vpr+pool1	290	AGATTCCCTGGGTTGCGCTA	chr3	47721873	rev	1	1	0.00083388
vpr+pool1	292	GACGAGTGGGCCGACTACCC	chr19	11279084	fwd	1	1	0.00083459
vpr+pool1	293	GAACGTGTTTTTTGGTGTCA	chr3	125056108	rev	1	1	0.00083241
vpr+pool1	294	CTCCTTTCAGCCTCCTCTTT	chr6	128379324	fwd	1	1	0.000827
vpr+pool1	295	CTGTTTAACCTACCGGCAGG	chr17	1294353	rev	1	1	0.00082485
vpr+pool1	296	GCCTTGCGGATGGCTACTGA	chr9	140553713	fwd	1	1	0.00082592
vpr+pool1	297	GTAATACGATCCCACTGTTT	chr16	89878866	rev	1	1	0.00081975
vpr+pool1	298	AGGTGTGCGAAAATGATAGG	chr1	54823400	rev	1	1	0.00081364
vpr+pool1	299	ACTATATCAAAATTAACGCA	chr3	121519916	rev	2	27	0.00081509
vpr+pool1	300	TAACCTTAGGCCCTGAATCT	chr16	3134502	fwd	1	156	0.00081145
vpr+pool1	301	CAGAGGCAAGGAGGGATAGA	chr17	29578140	fwd	4	81	0.00081507
vpr+pool1	302	AATTGTGGAGAGACAAAAAT	chr9	136255426	rev	6	365	0.00081289
vpr+pool1	304	TTGTCGCTTATCCCTGGGCTA	chr1	46070902	fwd	1	12	0.00080061
vpr+pool1	305	ACCTGCTAAATTGATCGATG	chr6	128379326	fwd	4	288	0.0008053
vpr+pool1	306	CGACTTAATATAGGCTATCG	chr16	18902748	rev	1	3	0.0008024
vpr+pool1	307	GACCCGTGCACACTGTCTCA	chr2	230643015	fwd	1	62	0.00080026
vpr+pool1	308	CCGAAGCCAAGCCGTCAGTA	chr3	48839034	rev	1	1	0.00079446
vpr+pool1	309	GATTAGATCGAGGCACGGGA	chr17	80485463	fwd	1	52	0.00079375
vpr+pool1	310	GCTCGATGGAGTGTGCAACA	chr11	63964874	fwd	1	1	0.0007847
vpr+pool1	311	GTTGTGAATTTATCGGGGGC	chr17	44218951	rev	1	26	0.00078183
vpr+pool1	312	CCCCGCGCGTTCATCACCCT	chr11	66388249	fwd	1	1	0.00078218
vpr+pool1	314	GCGTCTCTCAATCCCGCACG	chr17	4845682	rev	2	57	0.00077459
vpr+pool1	315	GTCAATTCGTTTATCGGGTT	chr11	68298918	fwd	1	1	0.00076447
vpr+pool1	316	TCCGAAGGAGCGTTAGGGAC	chr3	49046849	rev	1	1	0.00075867
vpr+pool1	317	CTAAGAATGGTATCGAGTAT	chr16	18818087	fwd	3	364	0.0007623
vpr+pool1	319	TTCAACCCCGCTAGAACGGA	chr19	15392265	rev	1	1	0.00075617
vpr+pool1	320	GTAACATCTTCCCTAATACA	chr11	110316883	fwd	4	194	0.00075434
vpr+pool1	321	CTTTTGGGTGTTAGTGTTTG	chr16	28871526	fwd	1	1	0.00075541
vpr+pool1	323	TTTCCTGATATCAGCGGGTC	chr17	80422004	rev	1	102	0.00075038
vpr+pool1	324	CTGGGGCTCCCGCTCGTTAT	chr1	43168934	fwd	3	124	0.00074748
vpr+pool1	325	TCCCAGATTACACCTTCGGG	chr19	8534953	fwd	1	1	0.00074351
vpr+pool1	326	ACATCAATGCACCGATACAG	chr7	74119648	fwd	1	1	0.00074856
vpr+pool1	327	GTACGCTATTAACAGGTATG	chr19	1890047	fwd	1	1	0.00074279
vpr+pool1	328	GAATCAAGCTGGCCATGCAC	chr16	89195037	rev	2	79	0.00074892
vpr+pool1	329	ATATATCTTGGGCTATGATG	chr7	35888797	fwd	1	14	0.00074459
vpr+pool1	330	TTAAGATCAAAGCGTTCCGC	chr7	98643548	rev	1	107	0.00073772
vpr+pool1	332	GTCCCTCTTAAAGTCTCAAC	chr17	49092631	rev	4	121	0.0007388
vpr+pool1	334	TATTTGGTTTGCATCAACCC	chr14	106545745	rev	2	25	0.00073194
vpr+pool1	335	ACTCCGAGCTAGTGGTTATT	chr8	82577635	fwd	1	54	0.00073591
vpr+pool1	336	CGCCCACCCATGTGAAAAAA	chr17	37673522	rev	1	1	0.00074493
vpr+pool1	337	GGACTTGTCCAACTTACCCT	chrX	64001558	fwd	1	1	0.00073338
vpr+pool1	338	AGGTACCTTAAACTAAAGAG	chr17	61656561	fwd	3	8	0.00073086
vpr+pool1	339	ACCCCTGTTGCAACTGATGG	chr18	12862082	rev	1	1	0.00073156
vpr+pool1	340	CCTAGTGAGTGAATCAATCT	chr5	128821764	rev	3	171	0.00073229
vpr+pool1	341	TCCGAACCAAACAGCTGCGA	chr17	40640153	rev	1	1	0.00073048
vpr+pool1	343	AAAAGGTCGGTATTTTATCC	chr16	11190392	fwd	3	129	0.00072832
vpr+pool1	345	CTGATGTACTTCACTGTCGC	chrX	70333421	rev	3	98	0.00072291
vpr+pool1	346	TTCATATAATCTTTGCCTTA	chr7	150732778	rev	4	309	0.0007182
vpr+pool1	347	GAACGGTAACAACACTTGTT	chr14	75580435	rev	2	107	0.0007146
vpr+pool1	348	TCAAACCACTCAAGGACAGC	chr15	63852819	rev	3	60	0.00071495
vpr+pool1	349	CTCATTACAAAGAGCAGATG	chr3	49046844	rev	7	552	0.00070917
vpr+pool1	350	GTAGGATGACAGAGCGGTCT	chr20	3902075	rev	3	47	0.00071061
vpr+pool1	351	GCCCCTGCGTCGTTCACTCG	chr11	62462811	rev	1	1	0.0007088
vpr+pool1	352	CCGACAATTAGCTGGGGCGT	chr19	40558472	fwd	1	46	0.00070084
vpr+pool1	353	CCTAAACGAGCCTGAGTGGT	chr6	31807039	fwd	1	1	0.00069615
vpr+pool1	354	CCGCGCTATGGAATTCTGGA	chr1	33301394	rev	1	2	0.00069867
vpr+pool1	355	AGCATGGATTTTCAGTTCAG	chr8	71442568	rev	1	7	0.00070012
vpr+pool1	356	CCTCAGTGTATACATTCAAG	chr1	67890675	rev	2	74	0.00069506
vpr+pool1	357	AGCACAACACTGCGTGGGAC	chrX	1466741	rev	1	1	0.00068677
vpr+pool1	359	CGCGGGTTGCCTGCTATACA	chr20	34302804	rev	8	469	0.0006835
vpr+pool1	360	GTACGGGAGTTCTGGCTGTC	chr1	158371854	fwd	4	139	0.00068025
vpr+pool1	363	TTAAATTGTAAGACAACGAC	chr16	74592753	fwd	2	17	0.00067987
vpr+pool1	364	ACACGAACGATTTCGAGACT	chr16	3828958	fwd	1	1	0.0006705
vpr+pool1	365	CAAGGCGAGAGGGGCACAGG	chr4	3082899	fwd	1	1	0.00066507
vpr+pool1	367	GTTCGATTTTCAGGGGCTAC	chr19	47705702	fwd	2	18	0.00066144
vpr+pool1	368	GACCATGATGGAAGGACATT	chr1	112009903	fwd	1	382	0.00066145
vpr+pool1	369	AGGTTCACTTACTGATGTGG	chr19	50029056	fwd	1	397	0.00066362
vpr+pool1	371	ACGAAGATGCATCTAACCTA	chr17	26458092	rev	1	9	0.00066107
vpr+pool1	372	CGGGGTGCCCATTAAATGTT	chr16	2311185	rev	1	1	0.00066651
vpr+pool1	377	AGGCCTACGCGCACACATAA	chr11	35204272	fwd	1	125	0.00064555
vpr+pool1	379	CAGGTCCATGGCTCGACGTG	chr3	47110638	fwd	2	9	0.0006506
vpr+pool1	380	AATTGTCTGAAAGTCCCGAG	chr3	65427441	fwd	1	1	0.00064699
vpr+pool1	382	GGCATAGTAAAAAATTGAAT	chr16	31204894	fwd	2	52	0.00124192
vpr+pool1	384	CCACTCTTATTATCGGTCCT	chr1	31417948	rev	1	30	0.00063218
vpr+pool1	385	GACGCAAAATTATGTACGCG	chr21	47952122	rev	4	58	0.00063652
vpr+pool1	386	GCTCGCAACTAGTGGGATTA	chr11	73228649	rev	1	1	0.00063145
vpr+pool1	389	TGGCTTGACATATCAAGATG	chr9	96232349	fwd	1	1	0.00062423
vpr+pool1	390	AAATGTTCGGCACTTGACAC	chr17	30691929	fwd	1	62	0.00062458
vpr+pool1	392	CATGCCACCGAGGGTGCAAA	chr10	32571428	fwd	2	541	0.00062493
vpr+pool1	393	CGGGAAACCAATCAACAATC	chr5	176402545	rev	2	47	0.00062208
vpr+pool1	394	GCACTATCCCTCCTTCACA	chr11	108201358	rev	2	196	0.00061808
vpr+pool1	395	GCGCACTTTCAGTTCCTCGC	chr17	38293903	rev	1	60	0.00061338
vpr+pool1	396	ACACTAATATCCCGCTATAA	chr12	6702501	fwd	3	39	0.00061338
vpr+pool1	397	TGAGGGTACATGCATACCCA	chr16	3734489	rev	1	174	0.0006188
vpr+pool1	398	TATGTACCCCCTTACGTCCC	chr11	2408659	fwd	1	1	0.00061735
vpr+pool1	402	CCAAATTCTCTTTCTATGCG	chr2	144007240	fwd	2	100	0.00060362
vpr+pool1	403	TTACTCTTCGCTAATCATAG	chr1	32497967	fwd	3	77	0.00060182
vpr+pool1	404	GCCGGGATCCAGTGTCAGAC	chr16	88028796	fwd	1	1	0.00060614
vpr+pool1	405	AACGCGCTTCGAAGCAGCTG	chr16	89412263	rev	1	1	0.00059965
vpr+pool1	406	GGTCGTGCGTCATGTTGGCT	chr4	78670011	rev	1	2	0.0005899
vpr+pool1	407	AACAGAGCACGGAAGAGTGG	chr14	89206063	rev	2	81	0.00058663
vpr+pool1	408	CACCTAGCAATTTCGACACC	chr19	41786422	rev	1	270	0.00058483
vpr+pool1	409	CCCCCACAGACTGACCTTGC	chr12	49099204	rev	1	1	0.00058699
vpr+pool1	410	GGTGCTGAAGACCTGGAAGC	chr20	476793	fwd	1	1	0.00058482
vpr+pool1	411	ATTGTTGGAGTGTCCTCGAG	chr13	46577797	fwd	1	1	0.0005848
vpr+pool1	412	ATGCCCAATTAATGCCAGAC	chr5	73986690	rev	3	34	0.00058048
vpr+pool1	413	CACCGGACAAGATGCTCCAC	chr2	209169163	rev	1	1	0.00058517
vpr+pool1	414	CCAGTCGAGACGTGTACCAG	chr19	50277988	fwd	1	1	0.00057941
vpr+pool1	415	TCGCACAAGCCACCCGACAC	chr9	27565923	rev	1	7	0.0005805
vpr+pool1	416	AAGTGATGACCATCACACCT	chr17	4178223	rev	2	2	0.00058047
vpr+pool1	417	GGCGGTGGTCTCTGAGGTTT	chr21	46537586	rev	1	1	0.00057615
vpr+pool1	418	ATGGACGTGCCTGATTTCGG	chr9	131718964	fwd	1	1	0.00058011
vpr+pool1	419	TGGTTCCTGTATGCATAGTT	chr21	34129169	rev	1	1	0.00057507
vpr+pool1	421	GAGATGAGATGCTGCCAAAT	chr15	100198768	fwd	3	103	0.00058085
vpr+pool1	422	AACAAATCCTCCTTGGCATA	chr20	50310861	fwd	1	54	0.00057289
vpr+pool1	423	TTAAACTACATTGGGAGAGT	chr1	42423917	fwd	1	1	0.00057182
vpr+pool1	424	GGCCCCATGTGTAGACCCGC	chr7	44476606	rev	1	1	0.00057361
vpr+pool1	425	CCTCTTTCAAACAATGGAG	chr9	132680637	fwd	5	243	0.00056892
vpr+pool1	426	TGTAGTGGCATATGTTTGAT	chr7	150732781	rev	1	1	0.00057144
vpr+pool1	430	TATCAAGAATTTCACGTTCT	chr20	33381173	rev	4	304	0.0005689
vpr+pool1	431	CCTTCCGGTCGCCGCCTGAT	chr16	270727	fwd	1	139	0.00056927
vpr+pool1	432	GATGGCTTAGGCCGATTATT	chr10	123662098	rev	2	52	0.00056349
vpr+pool1	433	TCTCGCATTTGTATTTGCCA	chr2	171870410	rev	5	381	0.00056168
vpr+pool1	434	AAGTCTCCAAAGCGCATGCA	chr6	56999198	fwd	1	1	0.00055627
vpr+pool1	435	GTAGGCGGTAATTATTGTCC	chrX	79944438	fwd	2	17	0.00055807
vpr+pool1	436	CAGTAACTAAGTAATCCAAC	chr6	33734132	rev	2	255	0.00054867
vpr+pool1	437	CCTTCACACGCACCAAACAT	chr20	30965289	fwd	2	193	0.00054289
vpr+pool1	438	ACGGAAAGCTGCAAGCTTTA	chr8	121433954	rev	2	104	0.00054505
vpr+pool1	439	TTGTCCTTCATTTCATTACG	chr17	78745140	rev	1	1	0.00053711
vpr+pool1	440	AGATAAGCACGACAATACCT	chr10	104037498	fwd	2	66	0.00053531
vpr+pool1	442	CCTGTATTGCAGGTTTCTTT	chr1	202760830	fwd	1	1	0.00053314
vpr+pool1	444	AGAGTAGCGCGTGCCTTCGG	chr5	176688835	rev	1	1	0.00051868
vpr+pool1	445	AGCCTTCGGTGAACAACAGT	chr13	73340506	rev	1	91	0.00051976
vpr+pool1	446	TTCCTATTCATGCGTGACCG	chr7	66398705	fwd	1	1	0.00052012
vpr+pool1	447	AAGATTCAGTTATTAGCTTC	chr12	120515290	fwd	1	1	0.00051977
vpr+pool1	448	CTTTGGGCTCGGGTCAATGA	chr12	50148158	fwd	1	1	0.00052192
vpr+pool1	449	AACTTAGCACGGGTCTGCAA	chr12	50091526	rev	3	168	0.00051977
vpr+pool1	450	GCCGCAAGGCTTGGTCGGGT	chr3	46976890	fwd	1	1	0.00051469
vpr+pool1	451	CACCAGACATATGGGCCGCT	chr16	22370314	rev	1	83	0.00050819
vpr+pool1	452	CAAGTGGAACGGCATATACG	chr20	32618117	rev	1	34	0.00050855
vpr+pool1	453	CGGCTCATTGTCAACGCCCA	chr1	93585524	rev	1	5	0.00050783
vpr+pool1	454	TTTTACACGGATTATGAATA	chr12	50409283	fwd	1	1	0.00050891
vpr+pool1	455	CTGGCGGACAGAGCGATACA	chr19	2241518	fwd	1	1	0.00050962
vpr+pool1	457	GAGCAGCACCATGCATAGTA	chr12	42729395	fwd	1	72	0.00050495
vpr+pool1	458	CTCATTACCTGGCGTCGTTG	chr12	129420904	fwd	1	15	0.00049953
vpr+pool1	459	TAACAGAGACAATTTGAATT	chr6	89558779	rev	1	40	0.00049771
vpr+pool1	461	CTGTGAACGGTTGATTACCC	chr4	109154421	rev	1	1	0.00049664
vpr+pool1	463	GTGGCAGGCAGGGGCGGAGG	chr20	61832435	rev	1	1	0.000493
vpr+pool1	465	AAAGCGTACAGGGAATGCGG	chr17	15994802	fwd	1	1	0.00049118
vpr+pool1	466	AGATGCTCTAAGCAGGCAAT	chr5	73986700	rev	1	1	0.00048434
vpr+pool1	467	CCGAGGATTAATGGACATCC	chr17	76064193	fwd	1	1	0.00048613
vpr+pool1	468	GGGTGTTTTGTGAAGTTCCG	chr15	42742168	fwd	2	2	0.00048288
vpr+pool1	469	ACCCTCGCTCTTTACAATCT	chr17	27797303	rev	2	27	0.00048252
vpr+pool1	471	GCCAGAAACAACAATTCGTT	chr19	3141028	rev	3	32	0.00047856
vpr+pool1	472	TGTCCTTCTAACGCGTACGG	chr19	47653462	fwd	1	24	0.00047386
vpr+pool1	473	ACTCAGGGGAGACTGCTTCC	chr4	17968938	rev	1	8	0.00047601
vpr+pool1	476	TGCAGAAAGTCAAGTTGAAC	chr10	6557696	fwd	2	228	0.00047168
vpr+pool1	478	TTCGGTGCGCCCCGACAGGT	chr1	52490633	rev	1	94	0.000467
vpr+pool1	479	CTTACGGCACACTTATCAAC	chr17	2123252	rev	2	2	0.00046772
vpr+pool1	480	ATGCTTACGGTGAACCCTGC	chr3	49046860	rev	1	1	0.00046193
vpr+pool1	481	CGCGGACCTGCATCAGCTTG	chr2	152328975	fwd	1	1	0.0004706
vpr+pool1	483	CACTAGCGAACACGCCATG	chr12	50403205	rev	2	74	0.00046085
vpr+pool1	484	GTTTTCGCCCTATCCGGGAG	chr19	5638919	rev	3	58	0.00046445
vpr+pool1	485	TGTTAGTAGTGTAATGATCC	chr8	9570264	rev	3	198	0.00046012
vpr+pool1	486	CTGTTGAAACTTCACAAGCCGT	chr17	26392651	rev	2	29	0.00045975
vpr+pool1	487	ATGCATATCGACGTCGACAA	chr4	128719703	fwd	2	35	0.0004612
vpr+pool1	489	GCCACCCGGGAGTATCCGGC	chr2	184056580	rev	1	1	0.00046047
vpr+pool1	492	TTACTTACCCCGCTCCTCTG	chr11	59429246	rev	2	60	0.00044566
vpr+pool1	494	ACCAGTATCATAATTATTCA	chr4	170478419	fwd	1	1	0.00044242
vpr+pool1	495	CGAAGAGTTATCACCTCAAA	chr12	76944199	rev	4	188	0.00044277
vpr+pool1	496	ATTGAAACTTAGCGTAGAAA	chr3	49046845	rev	1	1	0.00044312
vpr+pool1	497	TTGTGCATCTCCACGCTTGA	chr17	74047065	rev	4	108	0.00044097
vpr+pool1	498	AGGGTGGTGCAATGTCCACC	chr8	103848104	rev	1	1	0.00043988
vpr+pool1	499	TGCCTAGCCAGTTAAGCGCG	chr12	120262263	rev	1	214	0.00044096
vpr+pool1	501	ACTGACTAGAGCCTTAAGGC	chr12	53430355	fwd	1	2	0.00044312
vpr+pool1	502	ATGGTAACATGGAGCATAAC	chr7	43698836	fwd	1	1	0.00044312
vpr+pool1	503	CAGCACTGGTTTACTAAACG	chr16	1767217	fwd	1	1	0.00043988
vpr+pool1	504	CCGGCTCGATATTATCCTTA	chr3	128886665	fwd	5	557	0.00044383
vpr+pool1	509	CTTCAATGCAACCACCATGC	chr12	422767	rev	1	18	0.000433
vpr+pool1	510	CTTAGGATGATACCGCCGTC	chr7	135279555	fwd	1	1	0.00043374
vpr+pool1	512	TTTAACCCGAGAGGGGGGCA	chr4	67835502	fwd	2	2	0.00043301
vpr+pool1	513	TAAAATAGTGCCAAGCCCTA	chr8	124384395	rev	2	74	0.00042976
vpr+pool1	514	CTAAATCCTTAAGTAGTTCG	chr4	114480425	fwd	3	28	0.0004276
vpr+pool1	515	TAGTGTTATCCCCAACCTAC	chr9	16485854	rev	1	1	0.00042867
vpr+pool1	516	TGCGTATGCTGATCTAATTT	chr7	99624486	fwd	2	3	0.00042687
vpr+pool1	518	GTCGCAAAGAGGGGTTACTT	chr17	2153038	fwd	1	1	0.00042758
vpr+pool1	519	TCCCCAAATATATTCGAAAAA	chr13	77759848	rev	2	107	0.00042758
vpr+pool1	521	GAACATCTCCAGCGCAGCTT	chr17	65866093	fwd	1	1	0.00042181
vpr+pool1	522	CTTTCACAACTCTAAATCGT	chr16	21654531	fwd	1	1	0.00042325
vpr+pool1	523	CTTAGTAGTGTTAGTCGAGG	chr17	58711275	fwd	4	72	0.00042145
vpr+pool1	524	GGTTCCCCGATGCTTCTTA	chr20	34292950	fwd	1	1	0.00042072
vpr+pool1	525	CCTTACGTTAAGGGACACAA	chr16	74581786	rev	1	1	0.00042036
vpr+pool1	526	CATTCTGATGGACAACATTC	chr19	8534957	fwd	3	184	0.00041675
vpr+pool1	527	ACATCGTCAGACGACTTAGT	chr7	40056786	fwd	1	21	0.00041927
vpr+pool1	528	AAATTTGCGCTCCATGCGCT	chr12	111171775	rev	1	48	0.00041459
vpr+pool1	529	TTAACATTCCTTAATTTTGC	chr14	53217772	rev	2	7	0.00041927
vpr+pool1	531	GATGAAAAACTGTATGATAC	chr19	39648700	rev	1	566	0.00041386
vpr+pool1	533	TCATCAGGCGTATACCGTGA	chr11	63311051	fwd	1	85	0.00041566
vpr+pool1	534	CGCCGGTTCTGGCGATGTCC	chr1	54823389	rev	3	223	0.00041459
vpr+pool1	536	AACCGACTTTAGCTGAATCA	chr3	49411207	rev	3	93	0.00040843
vpr+pool1	537	TACTCTGTTTGTGCCTGCCC	chr13	53251990	fwd	1	51	0.00040698
vpr+pool1	538	TTCAAACCCGCATATCTGCT	chr13	77828320	fwd	1	1	0.00040553
vpr+pool1	540	GTCGGAATCCCGGTTGATAA	chr22	22165008	rev	1	1	0.00040303
vpr+pool1	541	AAGACTATACAACATCCAAA	chr18	2737349	fwd	1	1	0.00040085
vpr+pool1	542	CGTGTTCACTGAATGTGCTG	chr19	48955713	rev	1	1	0.00039868
vpr+pool1	545	CAAGGAAGTAATGAAATTGG	chr16	2645575	fwd	2	123	0.0003965
vpr+pool1	546	GTCAGGTAGTCTGAATTAAA	chr7	44883377	rev	3	104	0.00039722
vpr+pool1	550	CCGTCAATAGACGAGTACGT	chr19	8534948	fwd	1	1	0.00038856
vpr+pool1	552	GCTCGCAACGGTGACATGAT	chr18	29417592	fwd	2	39	0.00039108
vpr+pool1	554	CTCGAGGATGACACGATAGC	chr1	24113041	fwd	7	201	0.00038423
vpr+pool1	555	ACATCCTGTCGCCTCTGTAT	chr1	29397981	fwd	2	104	0.00038567
vpr+pool1	556	TAGACTAACCACTTGTCGTA	chr21	33450315	fwd	3	184	0.00038494
vpr+pool1	558	AAGTCACCAGTCTAAACCTA	chr22	50909299	rev	1	1	0.00038457
vpr+pool1	559	TCTATTTATGAGTCATACCA	chr17	44216460	rev	2	368	0.00038349
vpr+pool1	560	ATCATCAGAGTATGATATAC	chr19	16735928	rev	1	1	0.00038096
vpr+pool1	561	CCCGATCGCATGCATGATCG	chr10	120097316	rev	1	1	0.00038492
vpr+pool1	562	TAATGATTGTGGCGGCGCTA	chr17	78706544	fwd	1	1	0.00038421
vpr+pool1	563	GTCATCCTGCAGTGGGAAAG	chr16	18909628	rev	1	1	0.00038204
vpr+pool1	564	CGCAGCCAGAGCTGCGGCTA	chr3	48989305	fwd	1	14	0.00037772
vpr+pool1	565	ACTTGAACGGTTCCTAATCT	chr10	64998142	fwd	2	44	0.00037843
vpr+pool1	566	ACTAAGAACACAACCGCTGA	chr16	1767553	rev	1	1	0.00037663
vpr+pool1	567	AATACAATGTTGTACGGCCA	chr1	41594216	rev	1	210	0.00037951
vpr+pool1	568	AGACGAACTCGCGCTGGGCA	chr22	21967824	fwd	1	119	0.00037446
vpr+pool1	569	AAAATGGAATTAATGACCTG	chr3	130647043	fwd	2	148	0.00037734
vpr+pool1	570	TATATGCCTTGGGCCTTATC	chr2	136361708	rev	1	1	0.00037554
vpr+pool1	571	CGTGTTCTGTATTTTTAACG	chr11	35204265	fwd	1	1	0.00037661
vpr+pool1	573	GGCGCCGGTTGGATTAGTCG	chr14	102359955	fwd	5	153	0.00037625
vpr+pool1	574	CTTAGTTGCATTCTCTGATT	chr10	103220696	rev	4	151	0.00037229
vpr+pool1	575	GCGCCCCACTCCAGTGGTTG	chr14	21708503	fwd	1	42	0.00037553
vpr+pool1	576	CCATCGAGGAGCTTTGTCCC	chr2	180832803	rev	1	102	0.00037266
vpr+pool1	579	TTCGGCTGGCCGATATTATT	chr7	98505988	rev	2	113	0.00037012
vpr+pool1	580	GTAAAGCCAACCTTAGCACG	chr16	71827391	rev	1	7	0.00036507
vpr+pool1	581	TCGTAAAAATTGCTATGAAG	chr19	15371061	rev	1	6	0.00036795
vpr+pool1	583	GGTCTCGAATACTTGCGCTC	chr16	250235	rev	1	1	0.00037047
vpr+pool1	584	CGCTGTAGGGAGCGTGTACT	chr14	103911886	rev	1	1	0.00036758
vpr+pool1	585	TCGTTCTGACGTTAGCTTAG	chr3	47958572	rev	1	1	0.00036542
vpr+pool1	586	CCTTTCCGTCTTGACACACG	chr16	24765183	fwd	1	14	0.00036578
vpr+pool1	587	GGCTAGAGAGTTCGTACGTA	chr13	31718867	rev	4	207	0.00036433
vpr+pool1	588	TATGCTACTTTATACAGATG	chr11	34099042	fwd	2	69	0.00036361
vpr+pool1	589	GCACGGGAATCATGTGCATA	chr19	19429700	rev	1	1	0.00036396
vpr+pool1	590	GGTGTGAACCGTTTCACAAC	chr9	72354555	rev	1	18	0.00036036
vpr+pool1	592	ACATAATAGAGGTCGCGAAG	chr16	265685	rev	3	99	0.0003618
vpr+pool1	593	CAGCGTGTCGTTCAATCCTA	chr20	33003536	rev	1	35	0.00035675
vpr+pool1	595	GATATGAGAGGGTCAATCTT	chr19	34942357	fwd	1	4	0.00035892
vpr+pool1	596	CGAGCTTAGCCTATTGATGC	chr11	68354651	rev	1	110	0.00035459
vpr+pool1	599	CAGCACAAAACGAAAAAGCT	chr4	83877591	fwd	1	1	0.00035422
vpr+pool1	602	TCTTTTTCAGAGGAAGCATAC	chr12	54662814	rev	1	26	0.00034917
vpr+pool1	603	CCCCTCATTCTCGTTACATT	chr18	9110132	rev	1	100	0.00035241
vpr+pool1	606	AGGTTCCAGGTCGGAAAGTG	chr12	93251414	rev	2	112	0.00036976
vpr+pool1	607	TGTAGTGGAAGGCGACGTGC	chr11	14514213	fwd	5	232	0.0003506
vpr+pool1	608	CATCCTACCTCAAATAATGT	chr15	101747674	rev	1	56	0.00034987
vpr+pool1	609	GCTGTAGGATGACTTGCGTT	chr1	109107776	rev	4	185	0.00034663
vpr+pool1	610	TGATTATCCAGCTCCGAGTA	chr2	215610684	fwd	2	142	0.00034952
vpr+pool1	611	TAATAGAGGTCCTGAGAATT	chr16	276276	rev	1	1	0.00034663
vpr+pool1	612	GTCTGGCGGATGCGAGGCCG	chr1	16197764	fwd	1	165	0.00035168
vpr+pool1	613	GGCATAGTATACACAAATAG	chr9	21059200	rev	1	16	0.00034951
vpr+pool1	615	CTCTGCGAAATCTTCTTCGT	chr3	141335135	fwd	2	60	0.00034663
vpr+pool1	616	TCGCGAGAGATCTGTCGTCC	chr12	37921711	fwd	1	14	0.00034878
vpr+pool1	617	TCTCCTGAGTAAGCTCCTGT	chr3	47775221	rev	1	1	0.00034842
vpr+pool1	618	GGTGTAACTTCGTTGGTATT	chr16	89830997	rev	2	242	0.00034374
vpr+pool1	619	TAACGGCGACAGGACTAGGC	chr12	110412355	rev	1	1	0.00034518
vpr+pool1	620	TTTGTCTAATTAGTGCCCGG	chr3	125081368	rev	1	1	0.00034049
vpr+pool1	621	GGGCGGGCCCAATAGACGTT	chr5	137290828	rev	1	1	0.00034157
vpr+pool1	623	CCTTCGTTGAGGCACATATA	chr1	23638034	rev	1	108	0.00034192
vpr+pool1	627	GGCTACACGGCGTCGCCAAT	chr19	2241519	fwd	1	2	0.00033831
vpr+pool1	628	TATATCTCCGGGGATCTCGT	chr20	16716972	fwd	1	167	0.00033866
vpr+pool1	630	CACACGCAAACATGGTAGTG	chr19	12734694	rev	2	5	0.00033686
vpr+pool1	631	CACGCGGTGGCTGGGTCCTA	chr1	32744244	rev	1	1	0.00033397
vpr+pool1	632	GGCATCCCCCCGGCTTCTGA	chr9	140578516	fwd	1	1	0.00033433
vpr+pool1	635	GTCAATGTTTGTGGAGGTTT	chr16	68331210	fwd	1	1	0.00033324
vpr+pool1	636	GATAGAAAGTACAGAGGAAC	chr3	9471491	fwd	2	39	0.00033108
vpr+pool1	637	TGAGAGATAGTCTCACTCCA	chr16	18818086	fwd	1	1	0.00033
vpr+pool1	638	CTTTGAGGCTCGAGGCTAGC	chr2	198283878	rev	2	71	0.00033107
vpr+pool1	640	ACGTCTACCTTCGAGGGCCT	chr5	176612007	fwd	1	40	0.00032567
vpr+pool1	642	CTGACCTCTCGACCTTTATG	chr19	30480987	rev	1	1	0.00033071
vpr+pool1	643	ACGAGATTCTACAATCATAG	chr1	31433252	rev	2	52	0.00032601
vpr+pool1	646	AAAACAGTATGTGATAGTTA	chr16	16151963	fwd	3	170	0.00032205
vpr+pool1	647	AGCGTTAGTAACTGTGTCGA	chr3	125027407	rev	1	14	0.00032565
vpr+pool1	648	CCGCTAAGTGTCGGCATCAG	chr2	243034431	rev	1	1	0.00032384
vpr+pool1	650	AGTAACCTCAGTTGTGGGTC	chr20	47704723	fwd	1	6	0.00032168
vpr+pool1	653	AGTCGATGCGCCTTGCTGAC	chr22	46121524	rev	1	22	0.0003206
vpr+pool1	656	GCGATGCTCCTTGCGTAATT	chr17	1760637	fwd	1	1	0.00031591
vpr+pool1	658	AACTTCCGTGCTAACCCTTA	chr9	6493728	rev	1	1	0.0003159
vpr+pool1	659	CCCCTCTCAATGACCCCCGC	chr7	90001509	fwd	4	44	0.0003141
vpr+pool1	663	CGCCAAATACTCCCCGTCTC	chr4	68499821	fwd	1	7	0.00031265
vpr+pool1	664	ATCGGTGCGCGCGGCGGATC	chr17	2153083	fwd	3	149	0.00031589
vpr+pool1	665	GAGCTTCCTGGACTGTGTCG	chr4	24535742	rev	1	369	0.00031085
vpr+pool1	666	GGGGAGAACAGAGCTTGTAT	chr11	68354660	rev	1	1	0.00031121
vpr+pool1	668	CGCGTCACGCCGGGAGAAGA	chr13	41340257	rev	4	117	0.00031192
vpr+pool1	671	CAATGAGTAGCGCGACTCGCC	chr11	129129841	rev	1	134	0.00031083
vpr+pool1	672	CTCCGACAGCTCGAACGATG	chr9	6473654	fwd	1	47	0.00031155
vpr+pool1	673	TTGGCGAACCGTCGTTGTTG	chr9	6493726	rev	3	253	0.00030831
vpr+pool1	674	TTTCCCTGCGGAAATAACCA	chr2	136361678	rev	2	32	0.00030724
vpr+pool1	675	GAGTCTGTATCCCCTCAGCG	chr17	47707222	fwd	1	115	0.00031011
vpr+pool1	678	GCTAGATGCTGTACACAGCG	chr6	34271980	rev	5	94	0.00030613
vpr+pool1	679	CCGTAAAAGTTTTGAATACA	chr12	22677681	rev	1	9	0.00030253
vpr+pool1	680	CTTGAGCGAAACTGTCCGGT	chr11	68273768	rev	1	1	0.0003047
vpr+pool1	681	GGGAGTACTTTAGAAAGTTG	chr8	103848100	rev	3	166	0.00030181
vpr+pool1	682	GTCGATCATTATGCAGCTTG	chr17	29479844	rev	1	45	0.00030253
vpr+pool1	683	GAACTACCTAGCAAGGAGCT	chr15	72794143	fwd	1	142	0.00030397
vpr+pool1	686	GCTTAAATGACCGACCTGTG	chr22	40235752	fwd	1	28	0.00030253
vpr+pool1	687	CCAATATTAAACACCCCCTA	chr19	11148237	fwd	1	2	0.00029927
vpr+pool1	688	TGATACGGTGGCGACTCGCG	chr19	652425	rev	1	1	0.00029782
vpr+pool1	689	TGGTGAAACTTCCGCCTCTA	chr5	179044418	rev	9	309	0.0002953
vpr+pool1	690	GGAGAATCCGGAGCCGCATA	chr16	68163465	fwd	3	91	0.0002953
vpr+pool1	692	AAACACCAACTCCCGGAAGCTCC	chr12	888453	rev	1	1	0.00029349
vpr+pool1	694	CACCTTCGCCCGGCCAAACT	chr7	103839284	rev	3	241	0.00028916
vpr+pool1	695	CCATCGTCACTTTGGCCTAT	chr1	22382687	rev	1	1	0.00028952
vpr+pool1	696	TATCCCGCCCCACGAGATAA	chr14	103272621	rev	1	51	0.00028952
vpr+pool1	697	ACCGGCGGTCTGAAAACTCG	chr2	215610681	fwd	1	1	0.00029133
vpr+pool1	698	ATTGGAAGAGGACGCAATTC	chr15	79176773	fwd	2	117	0.00028953
vpr+pool1	701	CTTAACCCCAGATGGAATAG	chrX	65131572	rev	1	1	0.00028735
vpr+pool1	702	AAGACCGGTCAAGACAGATT	chr10	104472375	rev	1	1	0.00028519
vpr+pool1	703	ACGCCTATAAACGGCTAGAA	chr11	62641835	rev	1	1	0.00029024
vpr+pool1	704	AAGTTGTAAGTGCGCCGAGA	chr22	42630149	rev	2	136	0.00028374
vpr+pool1	705	TGTCCGAATCCTGTAACGAA	chr4	54293401	fwd	1	1	0.00028663
vpr+pool1	706	ACGCACGTTGACCGCCCATT	chr11	116632449	rev	1	1	0.00028878
vpr+pool1	708	CCTAGACTGCATAGGGAGTG	chr17	42549245	rev	1	1	0.00028409
vpr+pool1	710	ACGAGAAACAGCATGCATGT	chr9	123954733	rev	2	56	0.00028446
vpr+pool1	711	TGGAGCGAGTGGATGCGTGA	chr10	98704841	fwd	3	95	0.00028229
vpr+pool1	712	CCGCTTAGAGGGTAGACCAT	chr17	62755075	rev	1	1	0.00028156
vpr+pool1	713	CGACGTTGGTTACACACCAA	chr22	41232215	rev	2	5	0.00027868
vpr+pool1	715	GCGGACCCTCATCGGTGAGG	chr15	65784217	rev	1	66	0.00028372
vpr+pool1	718	ATCGCTCAGCTTCCCGTTAA	chr7	129824685	fwd	1	1	0.00027397
vpr+pool1	722	CCGGTGTCGACCCGGTCGAC	chr2	172294061	rev	1	2	0.00027037
vpr+pool1	725	TACTCTGCCAGTTATAATCA	chr2	98546995	rev	1	49	0.00026856
vpr+pool1	726	TCGTTTATGACGTATCTGAT	chr2	170456181	rev	1	1	0.00026747
vpr+pool1	727	GGAGACGGAAGCCAGTCCCA	chr11	118340852	fwd	3	53	0.00026458
vpr+pool1	729	TCTGATACAGGACCTATCTC	chr2	131830925	fwd	5	79	0.00026889
vpr+pool1	732	GGCGCCAGTATGACGAGTCG	chr3	51494464	rev	2	3	0.00026206
vpr+pool1	735	AACATAGACATCTACCAGGA	chr8	68874649	fwd	3	226	0.00026132
vpr+pool1	740	AAAACAGCAAGAGTCTCAAT	chr17	47878238	fwd	1	1	0.00026059
vpr+pool1	742	ACCCCTCGGCTAGGGGCTAC	chr20	33648063	rev	1	1	0.00025951
vpr+pool1	743	CTGCGAAAAATTGTATGTTG	chr1	22787992	fwd	1	91	0.00025554
vpr+pool1	746	GGAAACAACGCTGCGATCGC	chr9	96930997	fwd	2	2	0.00025554
vpr+pool1	749	GTCATACCGTCCCGTACAGG	chr2	98478945	rev	1	68	0.00025518
vpr+pool1	750	AAGGCTTCACTTATGACTAA	chr9	140533936	rev	1	167	0.00025265
vpr+pool1	752	CGCCTTGGTCCTGCCGACTG	chr10	76355961	rev	1	37	0.00025373
vpr+pool1	753	AGATCTCGGAAGACTTTACC	chr11	68298919	fwd	1	288	0.00025265
vpr+pool1	754	CGTTAAAACCGAATGTCAAT	chr4	84197351	rev	1	1	0.00025121
vpr+pool1	755	CGTGGAATGTGAATCATCCA	chr3	122226372	rev	2	6	0.00037011
vpr+pool1	756	CTTTAAACCCAATCCTATCC	chr10	104036979	rev	1	1	0.00025228
vpr+pool1	758	AACTCCGAAGCTCTAGTGCT	chr5	171313704	rev	1	1	0.00025085
vpr+pool1	759	CTAACGTGCGTATAGAACCA	chr2	215610682	fwd	1	1	0.00024904
vpr+pool1	762	CTCTCACATTGGACTGACTG	chr4	109605727	fwd	1	1	0.00024507
vpr+pool1	764	GGCACATCTACATAGGTGAT	chr1	202760834	fwd	4	484	0.0002483
vpr+pool1	766	TGTCTAGTGATTACGTACTA	chr1	97211576	fwd	1	4	0.00024362
vpr+pool1	769	AGATGAGCGCATTAGCTATG	chr16	22086648	rev	1	1	0.00024542
vpr+pool1	770	GATTGTACGTAGGTAGTTGC	chr8	28010462	fwd	1	1	0.00024397
vpr+pool1	771	TATACTGGACAGCCTTATAC	chr6	31504613	rev	1	1	0.00024217
vpr+pool1	774	TCCACGCTCTCTAGACAAAT	chr10	98708309	rev	1	1	0.00024216
vpr+pool1	775	GTGCGATGCGTCGGGTATTA	chr4	78670012	rev	1	1	0.00024036
vpr+pool1	779	GGTCGCGAGATGTTAAATGA	chr20	34319286	rev	4	152	0.00023999
vpr+pool1	781	AAAACAGAAAGGAACCGCTG	chr7	104848042	fwd	1	5	0.00023566
vpr+pool1	782	GCCGATTCCGTAGTACGGTT	chr1	11206607	rev	2	2	0.00023926
vpr+pool1	783	AGTCGTTCAACATACGCTCG	chr19	34954630	fwd	1	187	0.00023746
vpr+pool1	784	CGGTTCTGAACACGCTCTAT	chrX	122759815	rev	1	34	0.00023602
vpr+pool1	786	CCTTGAAACGGTCACGTTAG	chr13	41523932	rev	1	1	0.00023385
vpr+pool1	789	TTCTCGGCGATAGCGGAACC	chr2	188709052	fwd	1	1	0.00023349
vpr+pool1	790	CAATATGTCCAAGCGAGAAC	chr4	187586332	rev	1	1	0.00023133
vpr+pool1	794	GTGTGATCGCCTCTGGACGC	chr17	7393771	fwd	1	1	0.00023097
vpr+pool1	795	CCTCATTCTACATAACTTAT	chr17	73689212	fwd	2	198	0.00023276
vpr+pool1	799	GTTGGGCGTGACTCGAGACC	chr15	89816518	fwd	1	1	0.00023132
vpr+pool1	800	AACAATCTTTATACAGAGGG	chr9	115962669	fwd	2	12	0.00022988
vpr+pool1	804	ACTTCGATAACCCCTACCGT	chr14	31463799	rev	1	1	0.00023023
vpr+pool1	806	CCGCTTTTTGATACAGTAGC	chr19	3975223	fwd	2	17	0.00022662
vpr+pool1	807	ACATCGCGCTTACGGATCCC	chr16	53501147	rev	2	38	0.00022554
vpr+pool1	809	TTGGGGTCTGTTTAACACGA	chr17	29545933	fwd	1	39	0.00022663
vpr+pool1	811	GCCGCGGTAGGGATCTCG	chr11	68273767	rev	2	36	0.00022265
vpr+pool1	814	ACTTGTATGTACGGACGAGC	chr19	18188733	fwd	1	1	0.00022085
vpr+pool1	815	CGCATTCGGTACTTTAGGGC	chr1	155501850	fwd	1	67	0.00022517
vpr+pool1	816	GCTGACCGCCGGACATGGTC	chr3	37359034	fwd	1	18	0.00022048
vpr+pool1	818	CCCGGCAACGCTAACCGCAA	chr8	132957775	fwd	5	139	0.000223
vpr+pool1	819	AGTGAGGCGTGCACCGCAGG	chr14	21711962	rev	1	26	0.00021976
vpr+pool1	823	AAGGATAACGTAGAAAGCCC	chr17	49297130	rev	1	1	0.00021831
vpr+pool1	825	AGCTTAAATCCCCCTGCCTA	chr22	50909292	rev	1	1	0.00021723
vpr+pool1	827	TGTCATATATAGGCGCCAAC	chr7	48632759	fwd	1	1	0.00021578
vpr+pool1	832	AGTAACGTATGACATAAGGT	chr2	65500420	rev	2	118	0.00021398
vpr+pool1	833	CAAAACGGCGTCCCATTCAA	chr12	417781	rev	2	27	0.00021398
vpr+pool1	835	ATCTATCTGTGAATTGTAAC	chr8	130921781	rev	1	1	0.00043011
vpr+pool1	836	TTCTGAGTCCGGGAATCTTG	chr13	99876373	fwd	1	1	0.00021397
vpr+pool1	838	TATACATCGAGCCCACACGT	chr15	93533955	fwd	2	119	0.00021361
vpr+pool1	839	CGCAGCACGCCTAACGATGT	chr16	50369516	fwd	1	155	0.00021613
vpr+pool1	840	TTCTGGACAGGCGTTACGCA	chr5	176419387	fwd	2	4	0.00021217
vpr+pool1	841	CATTGTCCTTATAGTTCCGT	chr12	53785734	rev	1	1	0.00021325
vpr+pool1	842	GTAGCCTCTAGTCTTGTGTG	chr6	160156807	fwd	2	28	0.00021252
vpr+pool1	843	TTCACTCTGACAGGTTGTCA	chr10	76356072	rev	1	1	0.00021324
vpr+pool1	844	TTGCCCTCATGAGCCTCGCC	chr19	10253415	rev	1	44	0.00021144
vpr+pool1	846	GTCAGCCGCACCTGCACATG	chr8	48847741	rev	1	1	0.00021036
vpr+pool1	847	TCCCGGACATATGCAGCATT	chr18	2738903	fwd	1	3	0.00020747
vpr+pool1	848	CCCAATCATCGCTATAAGAC	chr9	6469507	rev	1	12	0.00020999
vpr+pool1	850	TGATCTGGGACGCACAGCAC	chr15	26975880	fwd	2	32	0.00020999
vpr+pool1	851	TTTAACCTTAATGTATGCAA	chr1	1326718	rev	2	143	0.00020891
vpr+pool1	853	GTCTTGAGCCTAACAGCGAC	chr11	62136845	fwd	3	232	0.00020675
vpr+pool1	854	TGGAGGTTAACATATATTAG	chr5	139876184	rev	1	94	0.00020531
vpr+pool1	855	AAGGGAGAATTAGGTCTACG	chr16	30335095	rev	1	1	0.00020818
vpr+pool1	856	ATTGCCGAGCCTGGGGGTAC	chr15	93533951	fwd	1	1	0.00020602
vpr+pool1	858	GTGACTGGCCGTAAAGAGAG	chr16	89486250	rev	1	1	0.00020746
vpr+pool1	860	ACGTCTTATTGCCTAACTGA	chr17	40631241	fwd	3	64	0.00020565
vpr+pool1	861	GGGCAGTGTCTTTGAGTACT	chr19	5630950	fwd	3	121	0.00020637
vpr+pool1	862	ATGCAAAAGGGCCCTTGACA	chr2	203756569	rev	2	236	0.00020565
vpr+pool1	863	GTGAGGGCATTATGACCATT	chr13	21421124	rev	1	9	0.00020457
vpr+pool1	867	TGGACGTCACAAAACTTGCT	chr16	29444610	fwd	1	3	0.00020241
vpr+pool1	870	GCCTTACGTATTGCTAAAGA	chr2	173426665	fwd	1	1	0.00020024
vpr+pool1	872	ATATTACATGCTGTGGCGCA	chr17	78751069	fwd	1	1	0.00019952
vpr+pool1	875	AGGTCAACAAATTACGTCAT	chr8	130921777	rev	1	1	0.0002006
vpr+pool1	876	CTCTTAAACTGGCGTTTAAA	chr3	42648694	rev	3	87	0.00019879
vpr+pool1	878	CGCTATGTGATGTGTTGCCG	chr12	69213668	fwd	2	113	0.00019915
vpr+pool1	883	CAGACTTCTCTAAACTACCC	chr17	27842411	fwd	1	1	0.00019662
vpr+pool1	884	ACAATTATAAGCCAGAAAGG	chr22	24697246	fwd	1	5	0.00019482
vpr+pool1	887	AGACACAAATTACATACCCT	chr11	65401340	rev	1	1	0.00019409
vpr+pool1	889	TTTCCCTGGCTCCTTCATCT	chr19	55929419	fwd	1	2	0.00019337
vpr+pool1	890	TACTGCGATCCTAGCTATCA	chr19	10261964	fwd	1	1	0.00019229
vpr+pool1	892	TGGTTTTGATCGATAACTTT	chr17	4231094	rev	1	1	0.00019192
vpr+pool1	894	CCATATCAGAAGCAGAACTC	chr3	47177518	fwd	1	1	0.00018904
vpr+pool1	896	CTGACTAGGTATGAATTTCC	chr1	40328301	rev	1	11	0.0001894
vpr+pool1	898	CAGAGTGGGAGTAGGAACGG	chr22	38557822	rev	3	157	0.00019265
vpr+pool1	899	CGCTCCAATTGGGCTCGAGT	chr3	47721857	rev	4	322	0.00019084
vpr+pool1	902	AAAGTTTACGATTAAAAAGA	chr21	33066037	rev	5	52	0.00018939
vpr+pool1	904	GCGGACCTTAACGGTCTGCT	chr18	12862077	rev	3	108	0.00018867
vpr+pool1	905	AGTTAGCAATCGCGTTGCCT	chr12	120515289	fwd	2	69	0.00018687
vpr+pool1	908	CCTTGAAAGCAGAATATCCT	chr10	103220701	rev	1	1	0.00018506
vpr+pool1	909	CGACTCCATACTAACCGGTG	chr16	71937515	fwd	2	61	0.0001847
vpr+pool1	910	GGGGATAACTTAACTGGGGC	chr19	39648706	rev	1	1	0.00018795
vpr+pool1	912	TCTTGCTGCTCTAACACGAA	chr11	73137947	fwd	1	1	0.0001847
vpr+pool1	914	GGCGACCAGATTGGACAGTT	chr3	88148882	fwd	1	91	0.00018326
vpr+pool1	916	GAATTTGCATGAGAATGCCT	chr5	77023561	rev	3	75	0.00018469
vpr+pool1	918	CGTTCTCCGCGTACTGATGA	chr16	89412265	rev	1	1	0.00018217
vpr+pool1	919	GGGTGGCGCGCAGACGTCAA	chr8	144901632	rev	1	1	0.00018541
vpr+pool1	920	TTCCCGGGGCACTAGCCGAC	chr2	236852213	fwd	1	1	0.00018217
vpr+pool1	929	GCGCACAGGGTGAGGCCACT	chr11	110316874	fwd	1	1	0.00018107
vpr+pool1	930	TGCCTGCGTCCTTAGTCAGA	chr20	43519358	rev	1	37	0.00017783
vpr+pool1	933	GTGATGAGAACCGGAGGCCG	chr1	10321425	fwd	1	1	0.00017783
vpr+pool1	934	AGACGTTTGGCAGGTCTTGC	chr8	42212921	fwd	3	62	0.00017639
vpr+pool1	935	ATAAACATGAGCTCAATAAC	chr16	31204891	fwd	1	1	0.00017531
vpr+pool1	938	TGAGACAATCGATCATATGA	chr22	38890966	rev	1	1	0.00017602
vpr+pool1	940	ATCTTTAGCTCGTCACCAGC	chr3	12651025	rev	1	1	0.00017566
vpr+pool1	941	GGGCAGTATTTTATTGGGCG	chr1	16250085	fwd	1	19	0.0001789
vpr+pool1	942	CAGATCCGCTGTCACATGG	chr1	19464477	rev	3	49	0.00017314
vpr+pool1	943	TGTCTGACTTACGAGTGATA	chr22	24694085	fwd	1	35	0.00017205
vpr+pool1	946	TTCTCCCATTATACTGTCCA	chr2	143948581	fwd	3	293	0.00017493
vpr+pool1	947	GCTTCCGGCCCAAGCACCAC	chr19	490120	rev	1	82	0.00017349
vpr+pool1	950	CCTGAATGAACCACGTTACG	chr17	79065895	fwd	3	144	0.00017132
vpr+pool1	951	GCCAAAAGGAACCGGACACT	chr10	105151884	fwd	2	36	0.00017132
vpr+pool1	953	TGAGACATTAACCTCTCCAG	chr17	78714550	rev	1	1	0.00017023
vpr+pool1	955	AGCCGTACTAGCCCCGTTTA	chr4	54289421	fwd	2	259	0.00016879
vpr+pool1	958	CCTCTTTGAACGGTAGTCCG	chr6	30291433	rev	3	213	0.00016626
vpr+pool1	960	TTCGCGCCCTGATGGTGGAG	chr6	155089603	fwd	1	13	0.00016554
vpr+pool1	963	CGCCTATATACCAGTTTAAC	chr17	15994804	fwd	5	156	0.00016554
vpr+pool1	971	ACTGGTCGTGAAATTGCTTG	chr6	76332997	fwd	1	69	0.00016085
vpr+pool1	973	AACAGATTAGTCCGGCCACA	chr16	3896476	rev	1	1	0.00016156
vpr+pool1	974	ACACTCAACCTATTTCAAAG	chr20	16716971	fwd	1	1	0.00015976
vpr+pool1	977	GTCGGAATGGCTGAACAGGA	chr11	61628970	rev	3	535	0.0001612
vpr+pool1	978	GTGGCATCTCGGACCCATCT	chr15	85249102	rev	1	168	0.00016048
vpr+pool1	980	GGGGATCGGACATGGAGGGG	chr20	34246688	rev	3	108	0.00016155
vpr+pool1	981	CCCTTGCAACCCTGCGATGG	chr21	33069265	rev	1	1	0.00016155
vpr+pool1	983	AGAATTCGCCGGAGTGATGG	chr17	44193059	rev	3	309	0.00015687
vpr+pool1	985	ATTTAGATTATCGGGTCTGG	chr16	29592638	fwd	1	1	0.00015795
vpr+pool1	986	CGTACTTAGGATGTACGCAC	chr17	5236110	fwd	1	2	0.00015759
vpr+pool1	989	GTCATAGCCGAGAACTACAT	chr19	8539003	fwd	1	1	0.00015614
vpr+pool1	992	GACCTTGACTGAGCACGCAA	chr12	50148159	fwd	1	2	0.00015434
vpr+pool1	994	CACGCCGAAATGGTTGCGGG	chr11	73952219	fwd	2	56	0.00015434
vpr+pool1	997	ATGTCGTTATTGGTTGTACC	chr17	1294350	rev	1	109	0.00015253
vpr+pool1	998	TTACGGGGAGGCCTCTTGCC	chr16	251236	rev	1	3	0.00015325
vpr+pool1	999	GGACAACCTAAGACCCGATG	chr16	58582310	rev	1	1	0.00015433
vpr+pool1	1000	ATAGCCTAACCGAGTTCAATG	chr17	27004973	fwd	1	234	0.00015505
vpr+pool1	1001	GATGAACTGAATGGGGCCCT	chr3	142755354	rev	3	215	0.00015253
vpr+pool1	1003	CTTATGAATTTGGACCCCGT	chr3	153989851	fwd	1	1	0.00015325
vpr+pool1	1004	GTTCCCTTTCTCAATATAGG	chr2	27613491	fwd	2	301	0.00015397
vpr+pool1	1005	CATGTTGGCCTACCTGAGAG	chr19	47432833	fwd	1	1	0.00015397
vpr+pool1	1009	AAAGTCTAATATTCGTACAG	chr4	2588907	fwd	1	1	0.00015
vpr+pool1	1010	GGTGTACTTAAATAGCGTTT	chr17_gl000205_random	36603	rev	1	47	0.00015216
vpr+pool1	1016	CTCCGGCCAATGAGAATCAC	chr16	14607792	fwd	1	2	0.00014892
vpr+pool1	1021	CGCATCCAAGAACCACGTTC	chr9	140578513	fwd	1	1	0.00014783
vpr+pool1	1022	AACCAACTCAGTTAAGCGGT	chr5	74869901	fwd	1	82	0.00014747
vpr+pool1	1023	AGTCATTGTCACCATGTCCT	chr2	61750461	rev	7	39	0.00014603
vpr+pool1	1024	ACGACGCTCGTAATATTCCG	chr13	33185594	fwd	3	170	0.00014639
vpr+pool1	1025	TGTCTGGCGAACTAAGTCTC	chr11	2408662	fwd	1	1	0.00014494
vpr+pool1	1026	CAGCTCATACTTCGAAATAA	chr16	30335098	rev	1	1	0.00014458
vpr+pool1	1028	CCCAAGTCGCATAGATCGTC	chr1	202760764	fwd	1	1	0.00014494
vpr+pool1	1029	TACGAAGGGCCTGATCTGTG	chr11	66398171	fwd	1	1	0.00014422
vpr+pool1	1030	CGTTGGCTAGCCCGTGGGCA	chr16	89823458	rev	1	1	0.00014602
vpr+pool1	1031	CGTGCGAGTACAGATTAGAC	chr3	83557945	rev	3	280	0.00014458
vpr+pool1	1032	CACATTTGCCTGCACTTGCA	chr1	8700855	fwd	1	5	0.00014566
vpr+pool1	1033	CCGTGTAGCATGAGACGACC	chr6	56999203	fwd	1	131	0.00014602
vpr+pool1	1034	ACCCCACATTCGTTGGTAGT	chr3	169864089	fwd	1	1	0.00014457
vpr+pool1	1035	AAAGAATTCTCATGCTTTCT	chr16	50278181	fwd	2	208	0.00014385
vpr+pool1	1036	CGGCGCTTCTTAATCCTCGC	chr11	62462809	rev	1	1	0.00014277
vpr+pool1	1037	TGGGAGACGAGACTCTCCCT	chr8	103275880	rev	2	2	0.00014493
vpr+pool1	1041	GACTATAAAGTGTAACCCC	chr22	50810354	fwd	2	11	0.00014205
vpr+pool1	1042	TAAGCTGTAAATAACACCTA	chr21	46984611	rev	8	398	0.00014241
vpr+pool1	1043	TGACCGCGCCGGGTCGAGAG	chr18	9210853	fwd	1	6	0.00014169
vpr+pool1	1046	CCTCGTGTGCGTTCTAATAG	chr11	47414794	rev	1	1	0.0001424
vpr+pool1	1047	TAGGTTAAACCGGTTTTGAT	chr5	176567116	rev	2	16	0.00014132
vpr+pool1	1048	ATTACGGGTTGATGGGGGG	chr17	27834463	fwd	1	1	0.00014205
vpr+pool1	1052	GGTGACATAACTTGAGTAAC	chr19	5616478	fwd	1	166	0.00014024
vpr+pool1	1055	ACGCCCCGGACCGTAGCGAT	chr21	33078912	fwd	1	1	0.0001406
vpr+pool1	1057	CACTGCTAGATCTTCCCATG	chr2	102426751	fwd	1	31	0.00013987
vpr+pool1	1058	AAGGACCATCGAAATCGCGA	chr17	73958228	rev	1	1	0.00013843
vpr+pool1	1060	ACTCTTGCCGTGGTCTTTGA	chr8	129615331	rev	1	1	0.00013735
vpr+pool1	1064	CCAAGAACTGGCAGCCAACG	chr16	4759411	rev	1	1	0.00013518
vpr+pool1	1066	CTGAGGCGTGCGCTCCATGT	chr12	97330885	rev	1	1	0.0001341
vpr+pool1	1068	CGGATCCCTGGAACCGAATG	chr1	31424443	rev	1	1	0.00013518
vpr+pool1	1069	ATTGAGTTCCAAAGAATTAG	chr1	45209824	fwd	1	1	0.00013446
vpr+pool1	1070	TTGTAGACCAACGGCCTGGT	chr19	16735920	rev	3	237	0.00013482
vpr+pool1	1073	CGTGCCCGAAACCGGTAATG	chr22	36189786	fwd	1	1	0.00013553
vpr+pool1	1076	AGTAATTCGATAAACACTTG	chr20	34391566	fwd	1	1	0.00013265
vpr+pool1	1077	CGCGAGGCCTATCGTCGTGG	chr11	129132203	rev	1	27	0.00013301
vpr+pool1	1078	CTTTACGCTGGTCGTGGGGG	chr16	3907640	rev	1	1	0.00013302
vpr+pool1	1080	TCGCCGAACTCTCTATGACC	chr20	34297912	rev	1	128	0.00013193
vpr+pool1	1081	TCGAGCTCCCAATGTCACCA	chr3	180678682	fwd	1	4	0.00013228
vpr+pool1	1084	ACCATCTGAGCCGGTATGCG	chr15	77348203	rev	1	1	0.00013084
vpr+pool1	1086	GTTTCCAAACTCTAGTATCT	chr21	33069253	rev	1	16	0.00013084
vpr+pool1	1089	GTTTCCGAAAATACTAGGAA	chr10	120865667	rev	1	4	0.0001312
vpr+pool1	1091	AACGAGCCCAAACGTGACCT	chr3	47109764	rev	1	1	0.00013012
vpr+pool1	1095	TACGAAATCGATCAACACCG	chr7	150234334	rev	1	4	0.00012867
vpr+pool1	1101	GTCCCACTCTACCCTGGATC	chr16	1767218	fwd	4	267	0.00012686
vpr+pool1	1104	TGTTACATACAGTTGGCGTG	chr4	48695393	rev	1	1	0.00012722
vpr+pool1	1106	CTGATAGGCGCAATAGAGGC	chr16	74592676	fwd	1	1	0.00012506
vpr+pool1	1108	ATAAGAAGAATCTGATTGCA	chr17	76001714	fwd	1	66	0.00012434
vpr+pool1	1109	TGACCGGCATTGGTTTTGAC	chr9	96232353	fwd	2	151	0.00012505
vpr+pool1	1111	ATGCATCAGATCACACTCGA	chr1	23637014	fwd	2	41	0.00012469
vpr+pool1	1112	ACCAGTTCGAGCAAGGTATC	chr17	16025683	rev	1	1	0.00012289
vpr+pool1	1113	TGGTGATCAAGCATGCTTGC	chr16	2307767	rev	1	7	0.00012325
vpr+pool1	1114	GTTGCCTTGAACATATGTTG	chr12	112488737	rev	2	260	0.00012397
vpr+pool1	1115	ACGTAAAGGTTTTTTCTCTA	chr11	116632443	rev	1	1	0.00012469
vpr+pool1	1117	AAGGATCGGAGGGTGCTTTC	chr16	2308655	rev	1	1	0.00012361
vpr+pool1	1118	GTCCTCCAGGCTTAGAGGG	chr4	18021173	fwd	1	1	0.00012289
vpr+pool1	1126	ACGGGTTTGATACGAGAGTA	chr10	32571424	fwd	1	1	0.00011892
vpr+pool1	1128	GCCAACGATAGACGCATGTG	chr17	7408854	fwd	1	1	0.00012
vpr+pool1	1129	AGTTTCGTTTGTTGCGGCTC	chr16	4485189	fwd	1	2	0.00012072
vpr+pool1	1135	ATTAACGAACTAACTAAGAA	chr19	1424884	fwd	2	135	0.00011783
vpr+pool1	1136	CAATGGACGACCGGACCAGG	chr11	246966	rev	1	1	0.00011891
vpr+pool1	1142	CCTCCCGACAATAGGCCAAA	chr4	22433843	rev	1	6	0.00011494
vpr+pool1	1143	GATAATACTGAAATGGGTGC	chr14	36218783	rev	1	2	0.00011674
vpr+pool1	1146	TTGATCGATAAAGGGAAAAC	chr5	4522539	rev	1	1	0.00011422
vpr+pool1	1147	GGCCAGCTTCGTTCAGGGAG	chr16	84752880	fwd	1	2	0.00011566
vpr+pool1	1149	CTTTCTGTTTGGCCCCATCA	chr12	56665466	fwd	3	146	0.00011421
vpr+pool1	1152	AGACGTCATCACGTTGAGCC	chr21	23722145	rev	1	1	0.00011241
vpr+pool1	1153	CTTGCGCACATGGGAACACT	chr10	104036983	rev	1	1	0.00011457
vpr+pool1	1154	GGTGCCCCCAATGTTTTATA	chr19	5970451	fwd	2	53	0.00011457
vpr+pool1	1156	TCGCCATCGTCCGGGGTAAT	chr22	22165004	rev	2	2	0.00011529
vpr+pool1	1160	CTGGATAAGCTATGAAATAA	chr11	19179844	fwd	1	1	0.00011133
vpr+pool1	1161	AACTCACTCCGAGTGTAATC	chr2	88994879	fwd	1	2	0.00010988
vpr+pool1	1164	AAGCTAGACGAAGGGTTTAT	chr17	64078010	rev	1	11	0.00011096
vpr+pool1	1165	AGTTCAACAGGTAGAAAAAC	chr17	27777653	fwd	2	185	0.00011168
vpr+pool1	1169	CTAGACGCGCCGAGGTCCTA	chr15	41983514	fwd	1	11	0.00010952
vpr+pool1	1170	TGAGCTTTGGCGTATGAACT	chr2	230674503	fwd	1	69	0.0001088
vpr+pool1	1171	TTATTCCTAACTGTATTATG	chr10	121340172	fwd	3	144	0.00011132
vpr+pool1	1172	CATTCATTCACATCCACTGC	chr19	5671475	fwd	1	23	0.0001088
vpr+pool1	1173	GGCATATCTATTCTATCCGT	chrX	64001568	fwd	3	381	0.00010915
vpr+pool1	1182	TACTCTCAAAAAGTTGCACA	chr19	5617559	fwd	1	1	0.00010843
vpr+pool1	1185	CAATGCGCATCACATAACAC	chr12	104510884	rev	1	6	0.00010662
vpr+pool1	1193	TATAAAGCGCAAACGTGTTA	chr2	39222294	rev	1	240	0.0001059
vpr+pool1	1194	GACCCGTCCATGATCCCGAT	chr16	88028795	fwd	1	1	0.00010626
vpr+pool1	1204	TTGTGGCCGCGGACCATCGA	chr16	89486325	rev	1	1	0.00010554
vpr+pool1	1208	GGCATCGGCGTGACCCGGAA	chr7	72378531	fwd	1	1	0.00010193
vpr+pool1	1210	CATTTCCGGGTCCACCGGGG	chr7	72378536	fwd	4	404	0.00010229
vpr+pool1	1211	CCTTGTCTTTATTCCTTCGC	chr4	109154427	rev	1	1	0.00010301
vpr+pool1	1212	TTTCCCATTTTACACCTTCC	chr1	8634542	fwd	1	1	0.00010229
vpr+pool1	1218	TAAGTGTATCCGATGCTGAA	chr18	47322695	fwd	1	53	0.00010265
vpr+pool1	1219	CGGTAGCCCCTGTGACTTGA	chr9	96320892	rev	4	348	0.00010229
vpr+pool1	1222	TCCTGCCATTGACGGAATAA	chr1	35644596	rev	3	103	0.00010229
vpr+pool1	1225	GTCGCAAGGAAACTTGTACT	chr1	247046135	rev	1	1	0.00010156
vpr+pool1	1226	AGTGGATTTGGGATCAACCG	chr21	34129159	rev	1	1	0.00010084
vpr+pool1	1229	GCCCGATAGGCCTGATGCTC	chr11	116632515	rev	1	1	0.00010084
vpr+pool1	1230	AATTCTGGCTGTAACACACG	chr15	76152755	rev	1	34	0.00010048
vpr+pool1	1234	AGCCTAAAATTTCATGTTTG	chr8	145034387	fwd	2	29	9.94e-05
vpr+pool1	1237	CGCCAGGACATTCCAGATCC	chr5	4522534	rev	1	1	9.759e-05
vpr+pool1	1238	ACATAGAAAGAGCCCGTATG	chr15	75217407	rev	1	1	9.831e-05
vpr+pool1	1239	GGTTGTTACCGGACCTTACC	chr10	69820148	rev	1	1	9.831e-05
vpr+pool1	1240	CACCCGTAATACATACTCGG	chr7	72898837	rev	1	1	9.723e-05
vpr+pool1	1243	ACAGGTCTTCGGTATAAAAA	chr16	67277744	fwd	1	50	9.614e-05
vpr+pool1	1249	CCAACACTTGATGGGAAGTA	chr20	3902085	rev	1	1	9.434e-05
vpr+pool1	1251	AGTTTCTATGTTTACGTCCG	chr19	3498320	fwd	1	1	9.47e-05
vpr+pool1	1256	CAGGACCAATACCAACAAAC	chr19	47432834	fwd	1	1	9.469e-05
vpr+pool1	1258	GTAAGACGAACGGTCCGTAG	chr6	108569810	rev	1	25	9.433e-05
vpr+pool1	1259	TACTACAACGGAGCCGTTTT	chr12	49600185	rev	1	1	9.289e-05
vpr+pool1	1262	GACTAGGTGGATGGAGCACG	chr19	10263301	rev	1	1	9.325e-05
vpr+pool1	1263	GCGACGGCACCGGCTACAAG	chr4	84197338	rev	3	257	9.397e-05
vpr+pool1	1264	TCGATCGCGTTAAAACAGAG	chr19	3498307	fwd	1	1	9.289e-05
vpr+pool1	1265	CCCAGGGCAGAAACGGCCGC	chr11	77133266	rev	1	14	9.073e-05
vpr+pool1	1267	CGAGACCAGCGAGGGTGGAG	chrX	16808573	rev	1	65	9.217e-05
vpr+pool1	1268	AATTCCAATGGCCAATAGGT	chr16	11942417	rev	1	10	9.181e-05
vpr+pool1	1269	GACAGGGGTTCCGTATTTAT	chr6	47561303	fwd	1	14	9.397e-05
vpr+pool1	1272	AACTTTGAAAAGTCATATTG	chr11	118261686	fwd	2	221	9.145e-05
vpr+pool1	1278	TTTACGCTAACGGTTATGGA	chr6	138196567	fwd	1	246	9.036e-05
vpr+pool1	1279	TTTTCTATAACTAAAAATGC	chr17	37602386	rev	4	34	9e-05
vpr+pool1	1280	TTCCTCAGCAGAGTGGACGT	chr15	93548123	fwd	2	7	9.036e-05
vpr+pool1	1281	TACAACCCCAGGTATGAGGC	chr7	129811996	rev	1	8	9.108e-05
vpr+pool1	1288	AACTGATCAGTCGCATTAAG	chr2	28995187	rev	1	80	9.036e-05
vpr+pool1	1290	ATTCGGTGCAGTCCAAGTGG	chr16	8995232	rev	1	5	8.892e-05
vpr+pool1	1293	ACTTATGCACGAGATGTGCG	chr3	153989886	fwd	1	1	8.892e-05
vpr+pool1	1302	ACCATACGGACTGTCTTCTA	chr16	68331208	fwd	1	1	8.819e-05
vpr+pool1	1304	GCGCTCTACGTGCACATGCT	chr4	40155236	fwd	1	101	8.783e-05
vpr+pool1	1306	CCCCGCTCCTGTTATGCGCT	chr6	37844775	fwd	2	117	8.783e-05
vpr+pool1	1310	CATATATCTGGAGACAAATT	chr5	37507211	fwd	1	123	8.53e-05
vpr+pool1	1313	GCCGCGATTCGCACAGATGT	chr17	4845684	rev	1	1	8.458e-05
vpr+pool1	1316	GGGTTATTGCGTGGTCCTAC	chr15	65957895	rev	4	139	8.422e-05
vpr+pool1	1318	ATTGATGTCGTGCCCGCTGG	chr14	69849758	rev	1	1	8.421e-05
vpr+pool1	1319	ACGATTCCAAACAATAAGTT	chr15	62326308	rev	1	1	8.493e-05
vpr+pool1	1321	TTTTTCAAGTCCGCACACTC	chr17	4234591	fwd	1	46	8.241e-05
vpr+pool1	1322	CCTTGTCAAACTCGGGATCT	chr15	77019175	rev	1	16	8.421e-05
vpr+pool1	1323	AGGACCACAGACCCACGGCC	chr13	77831409	fwd	2	3	8.313e-05
vpr+pool1	1324	GGGTTACCACCTTCGTTCTG	chr6	36021293	fwd	1	6	8.277e-05
vpr+pool1	1325	ATTTTTGGTCAGTTCTCCAA	chr1	41574194	rev	1	1	8.169e-05
vpr+pool1	1327	AGACCCCCCGATCTCCGCGT	chr16	18909623	rev	1	41	8.565e-05
vpr+pool1	1331	GATGAGCATTAAGTTGAGTG	chr2	198261382	rev	1	9	8.313e-05
vpr+pool1	1334	GGGTGGCAAATTTTAAACCG	chr14	106545747	rev	1	1	8.313e-05
vpr+pool1	1335	TTGTAAGAGCGGCAGTAGTC	chr16	2310657	rev	1	66	8.061e-05
vpr+pool1	1336	TGCGTCTACGGCCTACCTCT	chr8	29925981	rev	1	1	8.097e-05
vpr+pool1	1337	GCGTTTTTGATCGCGGAGAG	chr18	11838164	rev	1	1	8.349e-05
vpr+pool1	1341	GATTGGCTTCGGTACATGTG	chr7	98505999	rev	1	1	8.024e-05
vpr+pool1	1345	AGGTCTGGCTCCCCTACTCC	chr11	758583	fwd	1	1	7.952e-05
vpr+pool1	1347	GTAGGGGACCAGGCTATTCC	chr6	36003454	fwd	1	84	8.06e-05
vpr+pool1	1349	GCTTTCCCGTCATGTATCAT	chr15	66982179	rev	1	89	7.88e-05
vpr+pool1	1350	AGCATTCTACGCTTTTTGTG	chr8	27658372	fwd	1	1	7.808e-05
vpr+pool1	1352	ATATAGATAGCATACTGGGA	chr20	16716969	fwd	1	1	7.807e-05
vpr+pool1	1356	GCTTTGATCGCCGCCCAATA	chr15	72152571	rev	1	1	7.843e-05
vpr+pool1	1357	CTGCGCAATACAACTGTGTA	chr15	44778361	fwd	1	12	7.843e-05
vpr+pool1	1359	GAGAGCAAGGACGACCGGTA	chr3	48985685	fwd	1	1	7.735e-05
vpr+pool1	1360	GCATAATGGTTAAGGGAAAG	chr7	72879675	rev	2	78	7.879e-05
vpr+pool1	1361	CACATCGAAGCTACTATAGC	chr21	46208518	rev	2	7	7.735e-05
vpr+pool1	1362	CACATTTGACGTCCCTTCGC	chr16	89815911	rev	1	1	7.591e-05
vpr+pool1	1371	GATGGCCGCGATATTAAGCC	chr11	87016798	fwd	1	1	7.59e-05
vpr+pool1	1373	ACGAACCGTCACGTAACTGA	chr4	109605724	fwd	1	1	7.626e-05
vpr+pool1	1376	CCCCCGGCTACATGAATCGC	chrX	48385572	fwd	4	128	7.41e-05
vpr+pool1	1384	GACCTAGACCATGCAAAGAG	chr16	89878862	rev	3	3	7.41e-05
vpr+pool1	1391	GATTACGTCGAGGCTAGAAA	chr1	11075825	fwd	2	22	7.301e-05
vpr+pool1	1394	AAAACTACTGCGATAAGATA	chr19	42061460	rev	1	1	7.265e-05
vpr+pool1	1395	GTGGGCTTTAATCAGGTTTA	chr16	9205326	rev	1	2	7.337e-05
vpr+pool1	1397	GCTTAAAACCGACCTCATTC	chr22	36277921	fwd	1	30	7.265e-05
vpr+pool1	1399	AAAGCAGGGGACAATATCAA	chr12	7018903	fwd	1	1	7.265e-05
vpr+pool1	1403	TCCCGTTGTGCATAGTAAGC	chr19	650269	fwd	1	1	7.229e-05
vpr+pool1	1408	ATAATCACAGCATTCTGAGA	chr3	125056105	rev	2	94	7.229e-05
vpr+pool1	1409	TCCTATTATAGTGCTTTCGG	chr6	105269197	fwd	2	210	7.049e-05
vpr+pool1	1410	CCCTAGGGTTTAGATTTCCT	chr1	41594217	rev	1	1	7.121e-05
vpr+pool1	1412	ACCCTCATCACCTGGGACGG	chr11	59429249	rev	1	1	7.048e-05
vpr+pool1	1413	GTATTCGCAGCCTTTTCGTG	chr17	42549243	rev	1	1	7.048e-05
vpr+pool1	1414	CAGGCGCGGCCGTGGAATCG	chr10	5762320	fwd	1	1	6.976e-05
vpr+pool1	1416	GTAATCCCTTCGAACCAGTC	chr9	134316897	fwd	1	27	6.904e-05
vpr+pool1	1417	CTGTTGGAGATCCTTGCGGA	chr5	137343102	rev	1	28	6.94e-05
vpr+pool1	1418	TTTTCACGCATTCGGGATAC	chr8	43095960	fwd	1	46	7.012e-05
vpr+pool1	1422	ACAAATTGACGATATAAATA	chr17	78751070	fwd	1	1	6.939e-05
vpr+pool1	1432	CACACTCTTCCTCTTGGAGT	chr19	47432457	rev	1	1	6.723e-05
vpr+pool1	1436	TCGGCGGCCTTTATTGGACG	chr11	129129842	rev	1	1	6.759e-05
vpr+pool1	1437	TACTGGCATTATGTGTGTTT	chr17	42510478	rev	1	1	6.723e-05
vpr+pool1	1439	TAGTGCTAAGCCCCGGGCAA	chr17	60569780	rev	3	31	6.615e-05
vpr+pool1	1440	CGGCGGTGCCAACAAGTGCC	chr10	124154838	rev	1	39	6.651e-05
vpr+pool1	1449	GGATGTTGTTTCGGAAGTAG	chr8	48960083	fwd	1	1	6.543e-05
vpr+pool1	1450	CGAGACTGACGAGGAACAAG	chr6	31504612	rev	1	1	6.795e-05
vpr+pool1	1452	GCGGGTTTGAGATGCTTTGA	chr18	9120578	fwd	2	62	6.578e-05
vpr+pool1	1453	AGTCGAGGGATATCTCAGTG	chr17	48829340	fwd	1	5	6.506e-05
vpr+pool1	1457	ACGGTTATTTTTCAGCATGC	chr20	37614368	fwd	2	57	6.687e-05
vpr+pool1	1465	ACCATAACAGGTGGGTTGGT	chr1	46748164	fwd	1	1	6.614e-05
vpr+pool1	1467	ATTAGCAACAGAACCCGTAG	chr1	6742847	rev	2	134	6.326e-05
vpr+pool1	1469	TTTTCGAGAAGAGGACCAAA	chr19	11113409	fwd	1	8	6.397e-05
vpr+pool1	1471	ACATGCTGGTAATCTAACCC	chr4	79759637	fwd	1	1	6.505e-05
vpr+pool1	1472	AACATTAAACACTCGTAGAC	chr12	121260576	rev	1	1	6.433e-05
vpr+pool1	1475	AACGTTATCTACTCGTGTTC	chr9	134322585	fwd	1	113	6.289e-05
vpr+pool1	1478	ATCCCGAGGTTATATGGTTA	chr20	34297916	rev	1	1	6.289e-05
vpr+pool1	1479	CAAAGTACCGATCACACCTA	chr3	57776533	rev	2	8	6.253e-05
vpr+pool1	1480	TTTTATCCTCTACGCAATGC	chr16	24566694	fwd	1	198	6.325e-05
vpr+pool1	1481	ATTAAAGTCATGCCACAGAC	chr16	22464399	fwd	1	1	6.325e-05
vpr+pool1	1485	TGTCATGGATTAGCCTTCCT	chr4	39330623	rev	1	10	6.289e-05
vpr+pool1	1488	CAAATGCAAACTTAGGCCGT	chr4	42066212	fwd	2	3	6.217e-05
vpr+pool1	1492	CACGGAGCGCGTGGTTATAA	chr20	34319297	rev	1	1	6.288e-05
vpr+pool1	1496	GGACAGCACCTTCTGGTGCT	chr16	50370811	fwd	3	100	6.144e-05
vpr+pool1	1498	CACCTCTCATTCCAAGATGC	chr19	10263899	rev	1	1	6.072e-05
vpr+pool1	1499	GGACAATCAGAATTTATGGA	chr1	161313134	rev	1	67	6.036e-05
vpr+pool1	1500	CTTCTAGTGGTACAGACAAG	chr1	31434270	rev	1	1	6.072e-05
vpr+pool1	1504	TTCCTTAAAATACGCTCTTT	chr20	33973755	rev	1	26	6.072e-05
vpr+pool1	1505	TTATGTTTCCGAACCTGATC	chr1	35854189	fwd	2	137	5.964e-05
vpr+pool1	1513	CGTTTTGGGGAAGCCTCTAT	chr1	31434260	rev	2	30	6.252e-05
vpr+pool1	1514	TCTTTGCTAAACATAGTTTT	chr1	21392540	fwd	1	1	5.892e-05
vpr+pool1	1516	AGACATATCCTGACCGACTG	chr7	72911111	rev	1	1	6.036e-05
vpr+pool1	1518	ACGCGCCCATCTCACCAGTT	chr1	186333061	rev	1	44	5.964e-05
vpr+pool1	1520	GCACTTTGAATAGGAGTTTG	chr16	2311164	rev	3	28	5.928e-05
vpr+pool1	1523	GTCATATTGGAAACATCTGT	chr21	40610152	fwd	1	1	5.783e-05
vpr+pool1	1529	ACAATGACTTACATTCTGCA	chr1	10321451	fwd	1	2	5.675e-05
vpr+pool1	1531	TGACCCGCTGCGCGCTATTG	chr16	31200192	fwd	1	11	5.747e-05
vpr+pool1	1532	AGACATTAAAAGCAAACACA	chr19	34954624	fwd	1	1	5.711e-05
vpr+pool1	1538	TGAAGGTGCTTCGGGCAGAG	chr8	144901615	rev	1	44	5.639e-05
vpr+pool1	1541	CCAGGAGCATAGCAATACCT	chr1	243586924	fwd	1	17	5.675e-05
vpr+pool1	1547	GAGGACAACCCTTTAGTCTA	chr8	41877075	rev	1	32	5.638e-05
vpr+pool1	1552	CGGTCGACTACAAATTAGTT	chr5	45389456	fwd	1	57	5.458e-05
vpr+pool1	1553	TAACTTTTTCCGTGCTGTAT	chr6	30291440	rev	1	1	5.458e-05
vpr+pool1	1556	TCTTTAGGGAATTCTACCCC	chr1	79086772	rev	1	61	5.53e-05
vpr+pool1	1561	CGATTAGGTGCCTGTACTCG	chr19	58823581	fwd	2	88	5.458e-05
vpr+pool1	1565	GTGTCCCTTAAGTCCTTGCA	chr1	8634543	fwd	2	211	5.35e-05
vpr+pool1	1567	ACTAACGAAGTAGTCTCTTT	chr15	63852862	rev	1	1	5.494e-05
vpr+pool1	1568	AACGAGTACAGCGCCCTGTT	chr16	2312918	rev	1	14	5.566e-05
vpr+pool1	1580	CCTCGCCGTCACTATTTATG	chr7	43698833	fwd	1	1	5.349e-05
vpr+pool1	1584	TTGGCGAATCAAATTAAGCC	chr19	24230763	fwd	2	15	5.205e-05
vpr+pool1	1585	TGGGAATTTCATTACTCCTA	chr16	88041866	fwd	1	1	5.277e-05
vpr+pool1	1592	AAGTTAGCTTGCAGGGAACG	chr18	29705395	fwd	1	1	5.205e-05
vpr+pool1	1597	TCCGGAATCGTGGCATCCAC	chr2	172001404	rev	1	1	5.097e-05
vpr+pool1	1600	CACCCCGTCCGGTAGCCATT	chr13	33185592	fwd	1	1	5.06e-05
vpr+pool1	1612	ATCTTTTAAGGATAATCCCG	chr1	21392542	fwd	1	1	5.06e-05
vpr+pool1	1617	CCGCGAGACCCGCTAATATA	chr2	152328978	fwd	1	88	4.952e-05
vpr+pool1	1618	AGGTTAGCCCTGGGATGCGT	chr5	150102339	rev	1	28	4.988e-05
vpr+pool1	1621	TTCGCCGGCGCACCGCTTCG	chr10	103568219	rev	2	56	4.916e-05
vpr+pool1	1622	AATTGAATCATGTCCCATAG	chr22	41554265	fwd	1	1	5.06e-05
vpr+pool1	1633	TTGAACCAGGAGACTGTAAC	chr11	34091524	fwd	3	120	4.952e-05
vpr+pool1	1639	ATATACTAAGGAAGAATAG	chr16	1677280	fwd	1	1	4.915e-05
vpr+pool1	1650	TGGAGCGCACCGAGTAGGAT	chr16	250234	rev	1	1	4.843e-05
vpr+pool1	1652	GTAACCTCAGCAGTTTATAT	chr17	20915965	rev	1	1	4.663e-05
vpr+pool1	1654	AATGCGACGTTTAGCAAGTC	chr17	27841282	fwd	1	6	4.807e-05
vpr+pool1	1655	GATCATCATATTTGAGTCAA	chr6	37844773	fwd	1	1	4.771e-05
vpr+pool1	1665	TAATGCAGGCAGACGCGAGT	chr7	72231166	rev	2	119	4.771e-05
vpr+pool1	1676	AGAATAAAGGCTGTCTCTGT	chr19	10262014	fwd	1	1	4.627e-05
vpr+pool1	1681	TTCCCTAAAGGACAGGGCAG	chr6	13752371	fwd	1	1	4.626e-05
vpr+pool1	1698	TGGCTGGCGTGACTGATATC	chr15	68478721	rev	1	23	4.446e-05
vpr+pool1	1703	GCCAATTCTCGTCGTCCCCA	chr20	43523638	fwd	1	1	4.482e-05
vpr+pool1	1708	GGGGGAAGTGGACGAAGAAA	chr19	1614215	rev	1	1	4.446e-05
vpr+pool1	1713	GCCCCATTCTCTCGTCTCGC	chr20	43523648	fwd	1	78	4.338e-05
vpr+pool1	1717	AGAACCGCCAATGGGCTATT	chr1	155876197	rev	3	120	4.41e-05
vpr+pool1	1720	TTCGGGGGCGCCCAGCAGGC	chr10	35050766	rev	1	14	4.302e-05
vpr+pool1	1724	AAAAAAGTATAAATCCGGAT	chr22	47330480	fwd	1	1	4.482e-05
vpr+pool1	1733	TAAGCTTGCCACCTCTCCAG	chr10	93578614	fwd	1	1	4.301e-05
vpr+pool1	1739	TAGGTTGAGGCTTTACTCTA	chr18	18574088	rev	1	2	4.337e-05
vpr+pool1	1741	AAGCCGGTTCATTGTGGGGA	chr17	42889914	rev	1	1	4.373e-05
vpr+pool1	1756	TGACGTCTGCTCACGAAAAT	chr16	89876967	rev	1	11	4.265e-05
vpr+pool1	1767	CTTATTCATCTGCTAAAGCT	chrX	70505382	rev	2	102	4.157e-05
vpr+pool1	1775	TTTATTACGTTTCTCGCGAT	chr17	47436628	rev	2	11	4.12e-05
vpr+pool1	1777	GTAGAGTGCAGGGCTTTTAT	chr1	224430143	fwd	1	4	4.156e-05
vpr+pool1	1785	GTCGTCCCATAAAAAGTTGC	chr1	115285093	rev	1	1	4.084e-05
vpr+pool1	1786	CTAGCGTGCCTTAAGGGTTG	chr1	22382689	rev	3	4	4.192e-05
vpr+pool1	1788	GTCTTATAATAAGGTAATTA	chr16	67277741	fwd	1	1	4.084e-05
vpr+pool1	1793	CGGGAGTCCATTATTCGGTG	chr2	37893835	rev	1	1	4.084e-05
vpr+pool1	1799	AATATGTTGTGTTGTATAAT	chr19	15392263	rev	1	1	4.084e-05
vpr+pool1	1804	TCTGAGCGGAGCGTACAGTT	chr1	71535895	rev	2	49	4.048e-05
vpr+pool1	1805	TGGTCGATGTCAGTGCCGGC	chr1	154562691	rev	1	187	3.94e-05
vpr+pool1	1812	AAAGGGGTTACGCCGCGTAT	chr14	98713622	rev	1	25	3.904e-05
vpr+pool1	1815	GAGCAAAGTAATTTGATGAC	chr20	2446750	rev	1	1	3.94e-05
vpr+pool1	1819	ACTTGACATCTTTCAAGTGT	chr17	78714543	rev	1	1	3.976e-05
vpr+pool1	1827	TTGTGAGGACCCTGGCTTCC	chr17	27798234	fwd	1	4	3.903e-05
vpr+pool1	1831	GTGAGGGACTGTACTATCGC	chr12	57065480	fwd	3	37	3.867e-05
vpr+pool1	1832	CAGGCATAATAATGTGGCGT	chr5	179044419	rev	1	1	3.831e-05
vpr+pool1	1837	CCAATACATGTTATAGTCGC	chr22	39714118	fwd	1	35	3.831e-05
vpr+pool1	1840	AGAGTGCCCCTGGTTTAAGA	chr17	80505571	fwd	1	9	3.795e-05
vpr+pool1	1846	GTTGGAGAATTAATCATCGT	chr17	79574795	rev	1	1	3.795e-05
vpr+pool1	1847	GAGTGGGAGAGTCTAAGAAG	chr19	59058774	fwd	2	200	3.831e-05
vpr+pool1	1850	ATGTCAAAATGAATGGGGAA	chr1	112009894	fwd	1	1	3.759e-05
vpr+pool1	1853	GAACTACACCGGATGTACTT	chr7	98735348	rev	1	21	3.723e-05
vpr+pool1	1855	CCCATGGCGTGTAATGGTTG	chr11	77429842	fwd	1	2	3.795e-05
vpr+pool1	1859	CAAAAATATGAGCCTGATTA	chr16	18907918	rev	1	8	3.759e-05
vpr+pool1	1862	AACCTTAAGGTCGGTAGGCA	chr3	49046850	rev	1	1	3.687e-05
vpr+pool1	1864	GCATTAGCACACAAACCAGA	chr14	95564405	rev	1	35	3.687e-05
vpr+pool1	1867	CAGCGAGGGACTAAAAGAAT	chr19	15386418	rev	2	85	3.759e-05
vpr+pool1	1868	AGATAATGAGCTTTGTCAAC	chr12	49877634	rev	1	1	3.723e-05
vpr+pool1	1873	CCTGTTGGAGCGCACCCAAC	chr17	78751072	fwd	1	132	3.651e-05
vpr+pool1	1875	CGACTATCGAGCGGGGCCTC	chr6	42589666	rev	1	1	3.615e-05
vpr+pool1	1876	CAGCTCACGCTGTTCCTGT	chr22	21167872	rev	1	22	3.686e-05
vpr+pool1	1878	AACTCGCTCGAGCATCTCCT	chr17	79574877	rev	1	1	3.65e-05
vpr+pool1	1880	CTCTGCTGTGACTCACAAGC	chr1	228430619	fwd	1	33	3.686e-05
vpr+pool1	1888	AACTCGGGAAAAGTACCTAT	chr7	44468814	fwd	1	1	3.542e-05
vpr+pool1	1892	AGGGACGGGCATATAGTCGG	chr19	41786512	rev	1	1	3.614e-05
vpr+pool1	1897	CTATACCCGAAAATATTCGT	chr5	54645762	fwd	1	1	3.506e-05
vpr+pool1	1898	TTTCGGAGACTCTAAAACTC	chr7	148464115	fwd	1	11	3.47e-05
vpr+pool1	1906	TTCGCCCGAACGAGTCGGAA	chr17	49092636	rev	1	1	3.506e-05
vpr+pool1	1912	CAGGACGGGCCGAATGAACG	chr19	50029052	fwd	1	1	3.506e-05
vpr+pool1	1914	GCATACATACCGTAAGAGCC	chr16	4530255	rev	1	1	3.434e-05
vpr+pool1	1915	CGTCCCCGGGGCGAACGACA	chr4	87959008	rev	1	1	3.434e-05
vpr+pool1	1921	CTATTCGCACCTGTCGGAGC	chr11	20436615	rev	2	70	3.398e-05
vpr+pool1	1924	GCTTGAAATACTCTCGAATT	chr16	29573135	rev	3	10	3.506e-05
vpr+pool1	1930	GATTTGCGCGGCCGGTCTTT	chr16	3806044	rev	2	138	3.325e-05
vpr+pool1	1932	CCATAGATTGATGAAAAAAT	chr21	34128837	rev	1	34	3.397e-05
vpr+pool1	1941	TCCCCAGCGACAGGCCACTC	chr19	650271	fwd	1	569	3.361e-05
vpr+pool1	1943	ACTGTAGCCAGAGGAACAGT	chr1	89269357	fwd	1	2	4.951e-05
vpr+pool1	1947	GTCCAGTACAGGGCGCCACG	chr20	34297924	rev	1	1	3.289e-05
vpr+pool1	1954	CCCTTGAGCGGTCAATCAGA	chr16	30494600	fwd	1	20	3.361e-05
vpr+pool1	1957	TGAATAAAAAATGTGATGGA	chr5	89702801	fwd	2	2	3.217e-05
vpr+pool1	1962	ATCTGTCTCAACACACACCG	chr19	46881233	rev	1	1	3.217e-05
vpr+pool1	1966	TCTGATATTCGGACCATGCG	chr10	5762321	fwd	1	74	3.325e-05
vpr+pool1	1967	GCATATGACAGGCTGTGATG	chr19	10259091	rev	1	11	3.109e-05
vpr+pool1	1969	GGGCTGACCGACGAGAAATG	chr2	184056575	rev	1	30	3.145e-05
vpr+pool1	1974	AACCGGAGCCTAACCTAGGA	chr10	112334121	fwd	2	6	3.145e-05
vpr+pool1	1975	CTACTTTGTGTGTAAGCAAC	chr17	76033342	rev	2	2	3.109e-05
vpr+pool1	1980	TGCGTATTTGAATTATCAGA	chr16	18924511	rev	1	1	3.109e-05
vpr+pool1	1984	TGTTTCCTACATCCGATTCG	chr5	128821762	rev	1	1	3.108e-05
vpr+pool1	1985	GTCTCTGCGCTTAAACCCCG	chr16	1743632	fwd	1	30	3.072e-05
vpr+pool1	1986	AATTTAGGTTGGTTTAGACG	chr20	31426163	fwd	1	21	3.216e-05
vpr+pool1	1989	CCCCAAACGCTTCATCAAAT	chr7	66515233	fwd	1	102	3.18e-05
vpr+pool1	1996	CCAGACCGGCGTGCACCTGG	chr7	23567362	rev	1	1	3.144e-05
vpr+pool1	2002	ATTTGACTCGATCTATGGGG	chr14	75632698	fwd	1	1	3.072e-05
vpr+pool1	2003	GCCCCTTGTGGTGATCGAAT	chr4	54289419	fwd	1	1	3.108e-05
vpr+pool1	2006	ATGTACGTGGGCGTAATGCA	chr17	4231091	rev	1	71	3.036e-05
vpr+pool1	2007	AGAGAAACGTGAAAATATGT	chr6	32947890	fwd	1	15	2.964e-05
vpr+pool1	2009	TGCCGGCACTCGGCAGACTC	chr16	28871522	fwd	1	1	2.928e-05
vpr+pool1	2013	ACACAACTCAGAGGCGTGTT	chr13	49556692	fwd	1	3	2.964e-05
vpr+pool1	2017	ACATCCGGACCAAGAGAAAC	chr1	1460423	fwd	1	1	3.072e-05
vpr+pool1	2021	CATAGGTTTCTTCAAACGTA	chr4	170478415	fwd	1	1	2.928e-05
vpr+pool1	2022	GTACAACAGAGTTATTTCAT	chr17	2375437	rev	1	53	2.964e-05
vpr+pool1	2028	TACTTTGGTTGAAACTGGTT	chr8	135814722	fwd	1	1	2.892e-05
vpr+pool1	2032	GTCCATCGGGATCTTGATCG	chr10	130701109	fwd	1	1	2.892e-05
vpr+pool1	2038	CTAGGAGTCAGCCAGAAAGT	chr19	15502400	rev	1	80	2.819e-05
vpr+pool1	2039	GATTTATCCTAGGCGGAGTT	chr13	77831412	fwd	1	1	2.891e-05
vpr+pool1	2047	CGGAATCACGGCTTTGCCCC	chr9	77756866	rev	1	6	2.891e-05
vpr+pool1	2058	CTTTCTACCCAGCAATCTTA	chr19	2002958	fwd	2	24	2.783e-05
vpr+pool1	2070	TTGGAAACCCAAGGTGATCC	chr16	18871229	rev	6	86	2.819e-05
vpr+pool1	2075	ATCATGCGGGGCGTATACCT	chr12	118673749	rev	1	6	2.783e-05
vpr+pool1	2086	AGGATGATGCCTGCCATTAC	chr4	103736669	rev	1	2	2.711e-05
vpr+pool1	2093	CAAATGTCGGGCCCGGTTGA	chr22	50825175	fwd	1	1	2.675e-05
vpr+pool1	2096	CTCCTACCTAAACGAAAACG	chr4	109605725	fwd	1	1	2.639e-05
vpr+pool1	2097	TCCCAAACCTTGGAAAATTG	chr19	15519563	fwd	3	76	2.675e-05
vpr+pool1	2110	AGCTCTGTATTGCCATCGGG	chr11	811406	rev	1	1	2.638e-05
vpr+pool1	2112	AGTGTCGTTTTAGACAACCC	chr12	49103204	rev	1	1	2.638e-05
vpr+pool1	2132	ACCGATGATGAAGACCGATA	chr22	43230461	rev	1	89	2.422e-05
vpr+pool1	2136	GGATGTGTAGTTTTCAGAAC	chr1	31424433	rev	1	255	2.422e-05
vpr+pool1	2145	CGAAACCGTATGGGCCGGTC	chr15	64615400	fwd	1	22	2.386e-05
vpr+pool1	2149	CGTGAGTATTCGGCCCGCAT	chr12	46184413	rev	1	38	2.422e-05
vpr+pool1	2153	CGTTGATAGGACACGGCAAG	chr19	50345127	rev	1	1	2.566e-05
vpr+pool1	2158	TGGTACTGACGATAAACCTC	chr11	118625344	rev	1	1	2.422e-05
vpr+pool1	2159	GAGTGATCGCACACTCTTCG	chr15	75706614	rev	1	15	2.458e-05
vpr+pool1	2165	TGTTGGTGATTATATTGCCT	chr22	50835790	rev	1	1	2.385e-05
vpr+pool1	2166	GATTTCACAATTGCTATGGA	chr10	111821891	fwd	1	26	2.277e-05
vpr+pool1	2172	AACGTGCCTGAGGCCGTCCT	chr10	74320947	rev	1	1	2.421e-05
vpr+pool1	2176	TCCTTGGCTTGGCCTACTTC	chr22	41528138	fwd	1	1	2.241e-05
vpr+pool1	2195	GCTAAGTATTGGTGACCCCT	chr1	155893624	rev	1	11	2.313e-05
vpr+pool1	2211	GACGCTCGTAATGAGACAAG	chr20	61544658	rev	1	4	2.241e-05
vpr+pool1	2214	CTCACCGACGATTTCAGCGG	chr19	650270	fwd	1	1	2.205e-05
vpr+pool1	2215	AATATCCTCTTTAGAGCCCT	chr21	46540034	fwd	1	7	2.169e-05
vpr+pool1	2229	CCAACTCACCATGTACGAAC	chr17	7408855	fwd	1	1	2.133e-05
vpr+pool1	2230	GAACTTTCAAGGACCGCCTG	chr10	69820149	rev	4	224	2.097e-05
vpr+pool1	2246	GTCTGGAAGCCTATTGCTTT	chr1	109107783	rev	1	1	2.168e-05
vpr+pool1	2270	CTGATCTGTATCGATAATCA	chr16	18858635	rev	2	59	1.988e-05
vpr+pool1	2276	CTCAACTACGTGGGCAACGC	chr10	104912478	rev	2	3	2.096e-05
vpr+pool1	2279	TGAGACGTAGTGTAAATACA	chr16	276278	rev	1	1	2.06e-05
vpr+pool1	2284	CACCTAATTCACAGGCCGCC	chr17	76033343	rev	1	1	2.024e-05
vpr+pool1	2289	CGTTAGGTCATACAATACTT	chr16	3881756	rev	1	1	1.988e-05
vpr+pool1	2291	CTGTAATTTTTTTCCCGACG	chr22	19368434	fwd	1	1	1.952e-05
vpr+pool1	2295	ACCGACCTTGGGTCACAGGT	chr11	811410	rev	1	1	1.952e-05
vpr+pool1	2308	TAATTATTGCGACGGGAAAG	chr5	139841369	fwd	1	4	1.88e-05
vpr+pool1	2309	GAATGAGACCCGGTTGGCAC	chr3	47720866	rev	3	144	1.916e-05
vpr+pool1	2312	GCTCAACTATAATAAGCACA	chr12	48061299	rev	1	6	1.88e-05
vpr+pool1	2313	CTTGTGCAAGACTAGACAGC	chr19	11279087	fwd	2	47	1.952e-05
vpr+pool1	2315	ATTAGCGCCCTTTCCCAAGC	chr7	44447731	rev	1	1	1.88e-05
vpr+pool1	2318	AGCTGCAGTTAAAACTGATA	chr14	91925690	rev	1	60	1.88e-05
vpr+pool1	2325	TACCGCGACTACAGGCACTC	chr9	33998083	fwd	1	1	1.88e-05
vpr+pool1	2342	GCTGCTCATGTGATTTCTTT	chrX	40963295	fwd	1	76	1.771e-05
vpr+pool1	2343	TTATGTTGCGGGCTCGAGGA	chr1	235386050	rev	1	1	1.807e-05
vpr+pool1	2348	ATTGTCTGTGCGGGGCGAT	chr13	77828344	fwd	2	204	1.735e-05
vpr+pool1	2350	CACCGGGCCGTGGAAGCAGC	chr9	19056148	fwd	1	1	1.771e-05
vpr+pool1	2351	GGCCGAGCTTAACCTACCCA	chr6	7291515	rev	1	1	1.807e-05
vpr+pool1	2362	AGCTAGGCTCATGCTCCCTC	chr16	56483735	rev	2	7	1.771e-05
vpr+pool1	2368	TACTCCCTTCGAGGATGGCC	chr11	62641826	rev	1	1	1.771e-05
vpr+pool1	2374	ACAACTGCTGTTTGGCGTGT	chr3	71112294	fwd	1	32	1.663e-05
vpr+pool1	2383	TGGTAGTCCACTTTTAAACT	chr22	46998181	rev	1	1	1.663e-05
vpr+pool1	2395	CCGCACAATATAGATGACTG	chr16	21930763	rev	1	1	1.627e-05
vpr+pool1	2401	TGTTCCTTCCAGTGTGAGTC	chr19	29203154	rev	1	6	1.662e-05
vpr+pool1	2404	AACTAATCGCATGGCCCTAT	chr7	2228655	fwd	1	1	1.662e-05
vpr+pool1	2407	TGAAATAGCGGAATCAATAC	chr12	56665463	fwd	1	1	1.59e-05
vpr+pool1	2415	GTGCCTCTAAACATACGCTC	chr16	67636309	rev	1	184	1.698e-05
vpr+pool1	2418	CATCTCAGAGTACACTGCGG	chrX	64001563	fwd	1	1	1.518e-05
vpr+pool1	2427	ACATACACAGCGTGAGCTTC	chr2	192117577	rev	1	33	1.518e-05
vpr+pool1	2433	GCGTAGTTCTTGGAATTTCT	chr17	42560961	rev	1	50	1.518e-05
vpr+pool1	2438	CCGCAAATTATCCCTTTCGG	chr1	1326722	rev	1	1	1.59e-05
vpr+pool1	2446	GCTTTCGGTAGCCTGGTCGG	chr12	76788359	rev	1	151	1.446e-05
vpr+pool1	2448	CCGACGGTGCCCTTATCCCC	chr19	10262015	fwd	1	1	1.446e-05
vpr+pool1	2452	ACGTAGCGACTGCAATTACA	chr16	2589716	rev	1	1	1.518e-05
vpr+pool1	2453	GTAGGTAACTGACAGCAAGC	chr19	39648702	rev	1	1	1.482e-05
vpr+pool1	2455	TAAAACTAATTACTACTGCC	chr19	10261967	fwd	1	1	1.554e-05
vpr+pool1	2457	TCAGTTCGGCGACGCTTCGA	chrX	80504547	fwd	1	1	1.446e-05
vpr+pool1	2462	TAATCGTTTTGTTAAATACC	chr11	118336109	fwd	1	1	1.446e-05
vpr+pool1	2482	TGGTGTGGGGCTGCGTTTGT	chr17	27774643	fwd	2	298	1.41e-05
vpr+pool1	2484	GTCGTAGTTGGTCCGATTCA	chr7	131074688	fwd	1	1	1.41e-05
vpr+pool1	2486	TCCAACGCTCCGGGCATGAG	chr11	64542065	rev	1	1	1.41e-05
vpr+pool1	2498	TTGCGCCAAACATGGCGCTG	chr18	2737229	fwd	1	1	1.409e-05
vpr+pool1	2501	CCGGCAGTGACCGGGGCCCA	chr17	30688690	fwd	1	40	1.373e-05
vpr+pool1	2505	CGCAAACTAGCTGATAAAAT	chr16	3907598	rev	1	1	1.301e-05
vpr+pool1	2522	TAGTCGTGATGTTGTATACT	chr12	109118487	rev	2	80	1.373e-05
vpr+pool1	2524	CTCTACATTGGATGACCTCG	chr2	38797536	rev	1	52	1.301e-05
vpr+pool1	2574	GATGAAGATATGAAATTTCT	chr16	87483002	fwd	1	1	1.301e-05
vpr+pool1	2583	GCCTCTAGATGCTAAGGTTC	chr17	37659086	rev	1	3	1.193e-05
vpr+pool1	2596	GTTCATATTACAAATCCCTT	chr12	56665464	fwd	1	1	1.121e-05
vpr+pool1	2598	GTTATAAACTTATGACGCCT	chr7	149241401	fwd	1	85	1.121e-05
vpr+pool1	2607	CTGGTAACGTGTAGGACATA	chr15	76145348	fwd	1	1	1.084e-05
vpr+pool1	2639	CTGCACACCGGCAGTAGGTC	chr12	124230746	fwd	1	1	1.012e-05
vpr+pool1	2656	GGTGGCGATTCCAAAGCTTC	chr17	4345117	rev	1	150	9.4e-06
vpr+pool1	2660	CATTTCATGCGAATGATCTA	chr1	51007449	rev	1	65	9.4e-06
vpr+pool1	2663	TAGGCTACCACTGAACTTTA	chr18	45442173	rev	1	1	9.4e-06
vpr+pool1	2685	TATTTTGCGAACTGTGCCGG	chr5	173379657	fwd	1	1	9.76e-06
vpr+pool1	2710	GAGGAGGCGGGAGATTAGCC	chr19	652381	rev	2	430	9.03e-06
vpr+pool1	2714	CGAGGCGTCCAAACTTGAAA	chr12	49054943	rev	1	9	8.31e-06
vpr+pool1	2727	TTAAAACGAATTTGTAACTC	chr5	176378835	rev	2	190	7.95e-06
vpr+pool1	2728	TTTCTTTAAAGTTTTACTCG	chr4	69185082	rev	1	1	8.31e-06
vpr+pool1	2738	CTTATTGTCAGATGTAGATC	chr16	18850283	rev	1	2	7.59e-06
vpr+pool1	2745	TGCTCTCGCAACATAAAATC	chr17	27824094	fwd	2	58	7.95e-06
vpr+pool1	2780	GTGGTATCTTCTTACCCAAG	chr17	35933580	rev	3	145	7.23e-06
vpr+pool1	2783	CTGGAGCGATTTGCGAGGTT	chr17	65162889	rev	1	1	6.87e-06
vpr+pool1	2803	GCTTCTCTTGGGGCCCTCAG	chr6	79736298	rev	1	1	6.87e-06
vpr+pool1	2854	GAGCATGCACGTAACTACAA	chr16	277192	fwd	1	7	5.42e-06
vpr-pool1	1	GTAACCTTGGCGTCAGGAG	chr16	89394787	rev	21	1435	0.0318663
vpr-pool1	2	GACTCCGACTGTGCTGGTGG	chr3	52670171	fwd	4	548	0.0219592
vpr-pool1	3	ACTACAAGTCGGACCACCTG	chr16	58559612	rev	7	398	0.0159961
vpr-pool1	4	GCAGCTTGGAGTTTAACTTT	chr7	32923423	fwd	6	119	0.0157527
vpr-pool1	5	ATACTGTAAACGGGCAAGAT	chrX	119075747	fwd	4	329	0.0115624
vpr-pool1	6	GATTACTCGTGAAAGTTAAG	chr19	49595862	fwd	8	503	0.0106412
vpr-pool1	7	CATTCCCTGTCAGGCTACAG	chr6	13669396	rev	11	759	0.0106182
vpr-pool1	8	CCACAGTGTATGAGTTTGCG	chr9	95785232	rev	4	342	0.0104589
vpr-pool1	9	GTCTAAATCTGGAATCAACT	chr5	37136146	fwd	7	605	0.0103576
vpr-pool1	10	GGTTTCTCTAAACTGTGCGC	chr7	35921631	fwd	5	384	0.0100102
vpr-pool1	11	AGGGTGGCCGTCGTGGGGGG	chr19	5589225	rev	5	112	0.00964057
vpr-pool1	12	TAGCTTTCGAGGCTGTTGAA	chr8	145530446	fwd	16	681	0.00919918
vpr-pool1	13	ACGGTAGGAATTGGTGATTA	chr17	60137466	rev	10	410	0.00842233
vpr-pool1	14	CATGGTTCCTGGATAATGCC	chr11	675782	rev	4	512	0.00831482
vpr-pool1	15	ATCGCAGATATGTCATGTGT	chr11	341363	fwd	5	218	0.00801237
vpr-pool1	16	TTTGCCTATTGTATCTTATG	chr11	63961607	fwd	9	670	0.00724974
vpr-pool1	17	TGCTTAGAGTAAGGACCTGT	chr3	51519764	fwd	2	97	0.00701944
vpr-pool1	18	ATAGGCGAACGTATATTGGC	chr5	37625399	rev	6	344	0.00701519
vpr-pool1	19	GCTGGGAGGACGCGGAATTA	chr5	110081778	fwd	6	375	0.00681753
vpr-pool1	20	GATTCCGGGTAGTGCTGAGG	chr17	19847957	fwd	4	127	0.00672345
vpr-pool1	21	TGATATAGTGGTTCTGTGTA	chr1	155362540	rev	10	568	0.00547837
vpr-pool1	22	ATGTTTGGCTCATTCATCAT	chr1	36225158	rev	6	282	0.00550062
vpr-pool1	23	GTATAGCGAGTCTGCAGTTA	chr1	33145043	fwd	1	1	0.00522771
vpr-pool1	24	TGGTAAAGTACACTAGTGCT	chr17	65930497	fwd	7	150	0.00514481
vpr-pool1	25	CTTGCGGGGTATGAGGGGGT	chr1	228404529	fwd	5	205	0.005116
vpr-pool1	26	TCAGCGGTTGGGAATGGGTG	chr5	176420835	rev	3	238	0.00508414
vpr-pool1	27	GCATTACGGAGCACTCTTCC	chr7	5394863	rev	4	98	0.00507651
vpr-pool1	28	CCCTTGAAGTGTGCAGGGTT	chr20	35282266	rev	2	268	0.00506954
vpr-pool1	29	GGCTGGCTATGATCCTAAGT	chr10	72243909	fwd	3	236	0.00490724
vpr-pool1	30	AGGGCTGATCATAGGGGAAC	chr6	26061265	fwd	5	296	0.00478669
vpr-pool1	31	GTTCGCACTTGTGATTCAAG	chr1	203785723	rev	2	2	0.00472412
vpr-pool1	32	AGATTATGCTTCAATCCCGC	chr19	50064906	rev	5	170	0.00471724
vpr-pool1	33	CGTCACTCCGGGGCGTGTCC	chr7	45097950	rev	4	22	0.00461973
vpr-pool1	34	TGGGCTCCTCTTAGGCTCAA	chr11	118240483	fwd	3	309	0.00438939
vpr-pool1	35	CCTCATTGTTGCTCAAATGG	chr12	108132005	rev	5	202	0.00436794
vpr-pool1	36	ACGTAACTGGGCTGCTGGTA	chr3	15835877	rev	2	129	0.00435338
vpr-pool1	37	CGGTTAGGCCCTCGATATGT	chr17	61806355	rev	3	121	0.00433606
vpr-pool1	38	ACGTCGCGGTTTCGGCCTCG	chr11	66921827	rev	5	312	0.00427351
vpr-pool1	39	AGGTTGCTTCACGGCTCCGG	chr12	49058602	rev	3	81	0.00411113
vpr-pool1	40	CTTCGTATAGTTTTCTAGCC	chr4	39609913	rev	2	232	0.00408813
vpr-pool1	41	GGGCTAGATAGGGGGGTTGC	chr7	23447048	rev	9	386	0.00406815
vpr-pool1	42	GTGGCGCCTGAGACTTGTAG	chr16	56859642	fwd	2	169	0.00401022
vpr-pool1	43	TAGTGAGGAACCCTCGACCT	chr5	176659786	fwd	5	227	0.00386743
vpr-pool1	44	CCAAGTTTCATGGCCCGGTA	chr2	238906513	rev	1	1	0.00380602
vpr-pool1	45	GCACCTCACATCACTGAATT	chr19	41785766	rev	4	209	0.00378184
vpr-pool1	46	GTGATGGTAGCGACAGCGTG	chr17	6668244	rev	6	500	0.0036636
vpr-pool1	47	GTCAATGCTGCTCATCCCGA	chr1	25779726	fwd	1	3	0.00366134
vpr-pool1	48	AGTGGGGCTGCGGGCCGCGT	chr8	145529754	fwd	3	175	0.0036379
vpr-pool1	49	ACGGTAACCTATTAGTGGCC	chr12	49662166	fwd	11	827	0.00358415
vpr-pool1	50	CTGGGGGAAAGGTAAGGGAG	chr3	50088436	rev	3	22	0.00354236
vpr-pool1	51	GCGATATACGCGCTTAACCT	chrX	109324917	fwd	9	560	0.00346555
vpr-pool1	52	TTTTGCTTACTAGAGTTCAG	chr12	58332458	rev	3	15	0.00342065
vpr-pool1	53	GTACAGAAGGTGTCGGAGG	chr10	74872837	fwd	2	115	0.00341333
vpr-pool1	54	GATGTGGTGAAGCGAGCTGG	chr1	32348138	rev	1	1	0.00342677
vpr-pool1	55	GATCCAGAAATGTGTTCCTG	chr6	31862328	rev	4	15	0.00342144
vpr-pool1	56	TTATAGGGACCTAGGCAGTG	chr6	155095598	rev	1	23	0.00336346
vpr-pool1	57	AGTGTCGTGAAGGTCGCCGG	chr2	27822485	fwd	1	6	0.00336999
vpr-pool1	58	AAAACTGAGGAATATCCGGC	chr4	128817219	rev	1	1	0.003337
vpr-pool1	59	GGAGTGCAGTCAGAGGGGTG	chr19	19227663	fwd	5	137	0.00331971
vpr-pool1	60	CGGGTGGCCGTTGGGAGAGG	chr10	32638507	rev	9	378	0.00329548
vpr-pool1	61	AGCCGTGGATCGAGTGGGAG	chr16	67628854	fwd	2	2	0.00319648
vpr-pool1	62	TGGGGAACGAGCGAGTACGC	chr12	95656956	fwd	2	2	0.00317077
vpr-pool1	63	TGACCGTGGCTCGTCGTGTC	chrX	153253725	rev	6	1597	0.00309166
vpr-pool1	64	AATCTCTTAGGCCACGACTC	chr1	114915175	fwd	3	115	0.00306292
vpr-pool1	65	GTATGCAGTGACGGGGCTTT	chr19	5939019	rev	4	102	0.00306332
vpr-pool1	66	AGGCGTGTAAAGATAACAGG	chr11	75779924	fwd	1	1	0.00301263
vpr-pool1	67	GGATACGGAAAGATTATGTC	chr20	61919937	fwd	2	391	0.00297922
vpr-pool1	68	CTCAAACGCAGGGGCAAGTG	chr16	28172707	rev	7	251	0.00291592
vpr-pool1	69	AATTTACACACAGATTTATG	chr7	99060440	fwd	3	287	0.00286717
vpr-pool1	70	GGGCGCGGCTACGCGGGGCA	chr17	80522933	fwd	5	390	0.00285831
vpr-pool1	71	GAGTACCAAATCGATAGAGG	chr17	73968748	rev	2	141	0.00277394
vpr-pool1	72	AAGGGCACGCGGCCGGTGCA	chr19	13033056	fwd	6	161	0.00280615
vpr-pool1	73	CGGATCGTGACTTTGGATTT	chr1	9613968	fwd	6	386	0.00275436
vpr-pool1	74	TGGCTATATTTATTCGCGTT	chr16	4889861	rev	4	108	0.00273323
vpr-pool1	75	GATTTGCGGTGCGGATATGC	chr8	74495362	rev	2	74	0.00274704
vpr-pool1	76	GAGTCAGACCTCAATGATTG	chr9	134601679	fwd	3	390	0.00271864
vpr-pool1	77	ACAGGAGGCGTTCATGTAGC	chr16	1441514	rev	1	1	0.00265799
vpr-pool1	78	CTTCCCAAGTTGATTATAGG	chr20	61833095	rev	7	500	0.00267295
vpr-pool1	79	GCGCGTGTGCTCAGGAGGGG	chr10	27048705	rev	4	118	0.00267562
vpr-pool1	80	AGCTGTTGGTAGGAGACGCG	chr1	246715486	rev	4	326	0.00263111
vpr-pool1	81	GCGGTGGGTTTTCGGTCCGC	chr1	35834944	fwd	2	178	0.00262727
vpr-pool1	82	CAATTGGACGATGCTGAATG	chr15	40462167	rev	1	8	0.00259658
vpr-pool1	83	AGGCATCGGTGCAGCGGCGG	chr20	34434540	fwd	2	193	0.00259273
vpr-pool1	84	TGCCGTCTCATTCTGATTTT	chr2	128494096	fwd	7	362	0.00257203
vpr-pool1	85	AAGTCGTCCTTGAAATGCAA	chr19	17222712	rev	4	593	0.00258199
vpr-pool1	86	GAACAGCATATAAGCTTGAT	chr3	35718552	rev	1	66	0.00256284
vpr-pool1	87	CGGCTAAAGCTAGGGGTGAA	chr1	222739404	rev	5	299	0.0025171
vpr-pool1	88	CTCTACGCCGCATGGGGCGG	chr1	12327041	rev	2	2	0.00251136
vpr-pool1	89	GAAGATGAACGGGTGGGTGT	chr20	32986737	fwd	3	114	0.00249255
vpr-pool1	90	TCTGTACTGCCTACCCGGCG	chr13	115024555	fwd	10	998	0.00247682
vpr-pool1	91	TAGAGGTGCTTTCTATCACA	chr20	35650950	rev	3	189	0.00243499
vpr-pool1	92	AGAAACGACGGGTAAGCTGG	chr7	8090864	rev	1	1	0.00239738
vpr-pool1	93	ATGGGGTCACACGAAGTCCT	chr19	657879	rev	9	603	0.00241811
vpr-pool1	94	TGCAAACGACCGAATTACCT	chr1	28401267	rev	2	119	0.00238199
vpr-pool1	95	GAGGGAGTTTATAACAAGGG	chr15	63861429	rev	5	218	0.00237471
vpr-pool1	96	GGTTGATCGCGAGCCAATGG	chr17	62563138	rev	1	81	0.00237398
vpr-pool1	97	AGTGTGATCTTTTTACGTGT	chr8	38188766	rev	4	116	0.00233747
vpr-pool1	98	TGCAAGTGAAGTGAAGGTTT	chr2	96652436	rev	1	2	0.00232443
vpr-pool1	99	GGTGCAGGGCTGGACCAAAT	chr1	150344312	rev	1	1	0.00233554
vpr-pool1	100	GTTAGGGATCAAGGTGCCAC	chr5	139005865	fwd	1	48	0.00232479
vpr-pool1	101	TAATGTCTCATAATATTGTG	chr2	128488751	rev	5	37	0.00229836
vpr-pool1	102	GGCTTGTACGCCGTTGGCAT	chr22	38897192	fwd	1	1	0.00230677
vpr-pool1	103	CGGGAGCGGTTGAGTAGGGG	chr16	15774132	fwd	7	312	0.00228989
vpr-pool1	104	TGAAGTTGTACATGTTATGC	chrX	153332442	rev	2	440	0.00226263
vpr-pool1	105	GTAACCGTTCGCGGATGGTG	chr12	4779001	fwd	6	210	0.00226455
vpr-pool1	106	TTTCGCTGCCCCTCAGAGGA	chr6	34384325	rev	6	123	0.0022561
vpr-pool1	107	TAGAGGATGACCGGGGTTGT	chr6	90871513	rev	2	261	0.00224884
vpr-pool1	108	CTCCTTTGTTTCTAGCATGA	chr11	686043	rev	1	63	0.00224119
vpr-pool1	109	GAGGGTTTACTTCTCGAAAG	chr2	114717092	fwd	2	70	0.00223153
vpr-pool1	110	ACGAGCCTATCTCCTTCTGA	chr8	145611554	rev	3	72	0.00223234
vpr-pool1	111	ATAATTAGATAACTGGGCAG	chr14	58795814	fwd	3	296	0.00221771
vpr-pool1	112	CGTTTGTTTGTTATTATGTT	chr16	1738824	rev	6	134	0.00216514
vpr-pool1	113	GGTGCGAGCGTCCTTGTATT	chr5	50058848	fwd	7	207	0.00218089
vpr-pool1	114	TCACCACTTGAAGGAACCGG	chr19	14871189	rev	7	175	0.00210531
vpr-pool1	115	GCGTAGCTTAAGGATACGAA	chr17	40420910	rev	9	389	0.00209838
vpr-pool1	116	AGCTGTGGGGACCTAGTTCT	chr17	38301084	rev	2	98	0.00209379
vpr-pool1	117	CTTTACGACGATGCACCCCG	chr9	108241889	rev	1	1	0.00210373
vpr-pool1	118	GAGAGAACGTGTGGGTACCC	chr6	42573136	fwd	2	138	0.00205805
vpr-pool1	119	CCTCTATGGAAGGATAAGGG	chr16	242696	rev	6	165	0.00202847
vpr-pool1	120	GGTCTGCGTGATCTCGAGTA	chr15	57341406	rev	4	170	0.00201354
vpr-pool1	121	GGGCCTCGTTGATGGGGCTG	chr1	33144540	fwd	3	110	0.00201853
vpr-pool1	122	CAAACTATGGTCATACCGTT	chr19	568829	fwd	3	264	0.00199511
vpr-pool1	123	AGGTTTCTCGACTCGACGCA	chr17	74046648	rev	4	343	0.00200816
vpr-pool1	124	GAGAGAATGGGCTGTGCGCG	chrY	14868504	fwd	1	22	0.00200662
vpr-pool1	125	AGGTTGGGCCTCGCCGCACG	chr6	155108811	fwd	1	16	0.00200854
vpr-pool1	126	CGGGAGACACATTCCGTTAA	chr16	2313987	rev	1	1	0.00197477
vpr-pool1	127	GAAGGGTACGATAGAGTGGT	chr1	33133775	fwd	3	93	0.00196327
vpr-pool1	128	TTGACACGGAAATTCTGAAC	chr3	31169942	fwd	3	56	0.00196137
vpr-pool1	129	AATCTGTGTAATGAAGTGAC	chr3	47635162	fwd	4	101	0.00193944
vpr-pool1	130	TTACTACGCTATCGAGTCCA	chr6	43078869	rev	3	209	0.00192913
vpr-pool1	131	GGTAGCAGGTAAGGCGATGC	chr6	33276014	rev	2	164	0.00193448
vpr-pool1	132	ACGCGATCTGCATTTTCTGG	chr16	89865060	rev	4	351	0.0019364
vpr-pool1	133	GGTGCGATTTGAGAAGGCGC	chr12	45744260	fwd	1	33	0.00192947
vpr-pool1	134	ATCGATATTAGGGTAGAGTA	chr6	38658500	rev	4	117	0.00191297
vpr-pool1	135	ATGGGGACGAGAGGGTATGT	chr2	27605894	rev	12	496	0.00190304
vpr-pool1	137	GAAACTGGGAGTGGCGGGGT	chr9	135220283	rev	1	1	0.00188495
vpr-pool1	138	GTGTGGAAAGGGTCATGGGT	chr8	48709053	fwd	3	300	0.00186459
vpr-pool1	139	CCAGCTACCTGTTGTAGTTT	chr21	47990627	rev	3	145	0.00180704
vpr-pool1	140	CCGGGCATTAAGTGTTCGAG	chr8	145522052	fwd	3	82	0.00182545
vpr-pool1	141	ATTATTGGCACGATGTTATT	chr20	62630740	fwd	3	236	0.00179475
vpr-pool1	142	TGTTTCGCAGCAAGTGGGGA	chr11	118630874	rev	5	123	0.00176519
vpr-pool1	143	GGCCGGTAGGTGAGCTCGGG	chr20	39708804	fwd	3	86	0.0017625
vpr-pool1	144	TGAGCCCCTCCAGTATCAGG	chr17	26423791	fwd	3	77	0.00174061
vpr-pool1	145	CAAGGGTATTTAACAGGGGT	chr1	6883440	fwd	2	394	0.00172641
vpr-pool1	146	GTTCGTCGCTCGCCATGTCA	chr17	57832961	fwd	5	78	0.00171454
vpr-pool1	147	TTCCGTGACGAAGCTAGGGG	chr15	37023287	fwd	10	494	0.00168463
vpr-pool1	148	CCTATTCGTGTCTAACGTAC	chr15	83869780	fwd	1	10	0.00164084
vpr-pool1	149	GGTCCTATGAGGTTTTACGC	chr7	43630246	rev	1	1	0.00166654
vpr-pool1	150	CGACGGGGTGAATCGCGAAC	chr16	15627758	fwd	3	468	0.00166042
vpr-pool1	151	TATGGCCGTTAGAGGGGGAG	chrX	153910431	fwd	2	167	0.00163426
vpr-pool1	152	CCTCCGACACAACGGGTACT	chr15	82523043	rev	3	34	0.00160898
vpr-pool1	153	GAGTCATTTGCTGCCATTTT	chr15	82507711	rev	3	35	0.00160203
vpr-pool1	154	GCCAGCGCCGTTAGTAATCA	chrX	103437731	rev	1	91	0.00161397
vpr-pool1	155	CCCGATGTCAGTCAACTAGG	chr9	86405969	fwd	1	1	0.0015794
vpr-pool1	156	CGAGTAGAGCGGCATATGAC	chr6	26461267	fwd	3	360	0.00157364
vpr-pool1	157	GGATCGATACGCTGACGTCA	chr10	131937514	fwd	3	245	0.00156982
vpr-pool1	158	CCGTTGCATATAGTCAAGCT	chr21	38855043	rev	3	116	0.00157443
vpr-pool1	159	TACAGATGCATACATGCTGG	chr13	49706789	fwd	1	40	0.00154837
vpr-pool1	160	AGATGGGTTTTCTAGTCCAC	chr8	145629405	fwd	6	541	0.00155182
vpr-pool1	161	CATGACATCATGCATTAGGT	chr3	113437311	rev	5	75	0.00153798
vpr-pool1	162	TAGCATCAAAGCAGTACCAT	chr7	150425394	fwd	1	107	0.00154103
vpr-pool1	163	CTCCCAACAAGGACTAACGG	chr22	30362101	fwd	2	19	0.00154726
vpr-pool1	164	AGGCCGCGTCCCGTTCCTTG	chr11	63489288	fwd	4	149	0.0015633
vpr-pool1	165	GTGGGGTCAGTTTTCACATG	chr3	31658611	fwd	5	208	0.00152033
vpr-pool1	166	CGTAGCTTCCTAAAGGATGT	chr6	109427667	fwd	2	67	0.00148998
vpr-pool1	167	TTGCTTACCTGAACGGACAA	chr16	2806854	fwd	1	1	0.00148959
vpr-pool1	168	TTGGAGAGGTCTACGGAGGT	chr3	73097522	fwd	2	234	0.00148998
vpr-pool1	169	GTGATTAACGCCCGCAACCT	chr18	45393840	fwd	2	15	0.00148923
vpr-pool1	170	TATTGGGACGTTCATATGCT	chr12	124930502	rev	4	266	0.00147965
vpr-pool1	171	CCGGGCAACCACGGGTTAGC	chr14	21690288	rev	7	904	0.00148076
vpr-pool1	172	CAAACTTTACATTATGTCGA	chr8	146111917	fwd	4	488	0.001462
vpr-pool1	173	CCTATAATGGACTCGATGTG	chr9	33946764	rev	2	53	0.00146045
vpr-pool1	174	CATGATTAGCTTATAGTATA	chr8	80858624	fwd	1	22	0.00144663
vpr-pool1	175	GGACCCCAGGCGGGCCGGGT	chr22	23813067	rev	1	49	0.00146888
vpr-pool1	176	TAGCAGAAAATTTACAGATA	chr15	64010681	fwd	3	33	0.00144659
vpr-pool1	177	AGACGTGCTCCATTGGGGAG	chr12	80206610	rev	2	136	0.00144506
vpr-pool1	178	GTGGCATTGGTCTTTAGTTC	chr16	68040794	fwd	3	217	0.00140939
vpr-pool1	179	ATGCATCGCCGAAAATGTAC	chr12	109076541	rev	5	129	0.00139827
vpr-pool1	180	GCGTTGCCTAAGCCATGCCG	chr17	73376356	rev	1	5	0.00139517
vpr-pool1	181	GCGCACGTGGGCGGGAAGTC	chrX	118718945	rev	1	1	0.00138675
vpr-pool1	182	TCTTATCGTTGATTATGTGG	chr7	87477952	rev	2	18	0.00137757
vpr-pool1	183	ACGAATGGTTGTAACAAGCT	chrX	109324880	fwd	1	1	0.00136449
vpr-pool1	184	CGCGCAACTGGGGCGCGGCG	chr2	175945585	fwd	1	1	0.00136411
vpr-pool1	185	GCGCAGAAGCTCGCGTTTCT	chr7	100151878	rev	1	25	0.00133952
vpr-pool1	186	TGTTTATGTGCAAAGTGTGA	chr17	73265395	rev	3	44	0.00134376
vpr-pool1	187	GCCGGTGACGTGTCTGTCAG	chrX	48833967	fwd	1	223	0.00133611
vpr-pool1	188	CAAATCATTGTGTTATTGAC	chr12	53792578	rev	3	161	0.00131455
vpr-pool1	189	TGACGTCATTCCAAGATGTT	chr22	37628748	rev	4	85	0.00131919
vpr-pool1	190	ACAAAGCCGGAGGTCGGCGG	chr8	124790737	fwd	4	215	0.00132417
vpr-pool1	191	TCAAGCACGGAGGCGGGCTA	chr12	9562596	rev	2	2	0.00132533
vpr-pool1	192	CGTATACGGGGCGTTAGTGA	chr2	128749573	fwd	1	1	0.00130768
vpr-pool1	193	CGTAGGCCTGACTGCACCAA	chr7	156985582	fwd	1	8	0.00132036
vpr-pool1	194	GTTGATCGTGGTCGGGGCGG	chr2	32683671	rev	5	192	0.00130766
vpr-pool1	195	AGACAGGCATAGTACCGACC	chr1	25770920	fwd	2	144	0.00128043
vpr-pool1	196	CGCTCTATTTATTCCGTAAG	chr3	73088366	rev	1	40	0.00128267
vpr-pool1	197	GAAGGTGTTACTGGGCGCCG	chr6	35893422	rev	1	1	0.00127389
vpr-pool1	198	TGAATTATGTTAATTCCCGC	chr7_gl000195_random	75000	rev	8	424	0.00127004
vpr-pool1	199	TGTCTGGGTTTTCTAACAAT	chr17	40374427	rev	1	60	0.00125934
vpr-pool1	200	GTGGCCACGCTGAGGTGGGT	chr17	27818097	fwd	2	37	0.00127084
vpr-pool1	201	CTAATTTTGTCGGCATGATA	chr22	29490273	rev	1	15	0.00126197
vpr-pool1	202	GAGTCGCCCGGCGGGGGGGG	chr3	197582495	rev	2	45	0.0013698
vpr-pool1	203	CATTGCGTCTATGTCACCTG	chr17	62477547	rev	2	38	0.00124779
vpr-pool1	204	GTTAAGTTACCTAGCGATGA	chr17	30322203	rev	4	251	0.00124512
vpr-pool1	205	GAAAGAATATGCCCCCCACG	chrX	103187779	fwd	2	26	0.0012543
vpr-pool1	206	AGAGATCATATGTCCTACTT	chr19	17222716	rev	1	1	0.00120636
vpr-pool1	207	AGAAAGCAGATGTCGTCAGG	chr20	5949611	rev	3	82	0.00120942
vpr-pool1	208	TTGTAAAATACTTCTGTAAC	chr17	29531747	fwd	6	279	0.00120366
vpr-pool1	209	TCATCCCAAGTCCACGGTTT	chr11	65333315	fwd	1	205	0.00120789
vpr-pool1	210	CGAGTAAGGCCTTCACAGTT	chr12	53415809	rev	3	193	0.00119905
vpr-pool1	211	GCCGATTGGATATCGTCCGC	chr6	146246158	fwd	3	142	0.0012014
vpr-pool1	212	AGAAACGGAGGTTTACGAGC	chr7	157011515	rev	1	7	0.00119411
vpr-pool1	213	ATTTCTGTGCTACGGCGGAT	chr16	71315131	rev	2	28	0.00117102
vpr-pool1	214	GGTCGTAAGCGGGGGGGGAG	chr15	55481225	fwd	2	186	0.00122285
vpr-pool1	215	TATTTGGATCTGTAGTCGTC	chr1	19500573	rev	1	1	0.00115678
vpr-pool1	216	GTTAGTTTCCCCACGTCTTG	chr9	72332239	rev	1	7	0.00114837
vpr-pool1	217	GTCGTTTGACAGAAGAGGGT	chr11	953931	fwd	1	1	0.0011507
vpr-pool1	218	GCCTAATCCGCGTCAAGTGA	chr1	113634326	fwd	3	388	0.00115334
vpr-pool1	219	AGCAACTTTCTATTACACCT	chr1	55625793	rev	2	82	0.0011411
vpr-pool1	220	AGCGTTGGCCGAACAGGTGG	chr9	123919363	fwd	1	36	0.00113957
vpr-pool1	221	GGAGTTACTGTGGTGATTTA	chr2	191785789	fwd	3	51	0.00112769
vpr-pool1	222	CCGGTGCCGGGTTTGGGCTG	chr8	145503207	rev	3	676	0.00114262
vpr-pool1	223	GCGGAGCTTTAGGTTGTCCG	chr1	206817476	fwd	5	198	0.00111618
vpr-pool1	224	ATTGCGTTACGATTATACGTT	chr16	70575746	fwd	2	59	0.00111191
vpr-pool1	226	AAAGTTCCATTTGGTCCTTT	chr11	241536	rev	1	1	0.00110542
vpr-pool1	227	GCAATTAAGGCTAGTCTA	chr6	64373603	fwd	5	141	0.00109467
vpr-pool1	228	AGTCCGCCATTTGGTGCCGA	chr16	57231844	fwd	1	38	0.00110541
vpr-pool1	229	TATTCTCTTACGAGTCACGT	chr7	6156836	rev	1	1	0.00109272
vpr-pool1	230	GTCAACTGGAGGGGTTATAC	chr1	160468588	rev	1	48	0.00110346
vpr-pool1	231	TTCCCCGCGCGTAGAGAAGA	chr4	6812615	rev	2	25	0.00109347
vpr-pool1	232	CTGACATCGGCCAGCTATCA	chr4	17963933	rev	5	143	0.00107508
vpr-pool1	233	TACGATGCTAAAGTTAGCTG	chr1	155435493	rev	1	23	0.00107427
vpr-pool1	234	CTGCGACAGCGGTGAACGGG	chr18	9127741	rev	1	1	0.0010835
vpr-pool1	235	TCTCATTGGTGGTAAAGAGG	chr11	102282139	fwd	3	166	0.00106508
vpr-pool1	236	GTAAGTATGTCATGTATCGT	chr14	23381289	rev	1	15	0.0010674
vpr-pool1	237	AGCGGTGGAGTTGATGTGAG	chr17	78688314	rev	6	243	0.00106548
vpr-pool1	238	GCACTGAAATAAGATGAATT	chr14	91428238	rev	1	1	0.0010693
vpr-pool1	239	AAAAAATGTAGGCTTGCGGG	chr4	216321	rev	2	45	0.00106663
vpr-pool1	240	GACACTTATCGGTGCGCTCG	chr15	102244061	fwd	2	16	0.00106358
vpr-pool1	241	CTGAAATTCTGCTGGGGTTA	chr20	56897304	fwd	2	47	0.0010636
vpr-pool1	242	GAGCCTGGGGGGGTCGCGGG	chr15	49420423	rev	3	31	0.00107577
vpr-pool1	243	TGAAACTAGTGGTGTTGTAT	chr16	24782950	fwd	3	303	0.00103746
vpr-pool1	244	CACTGACCTTTTACGGTTTC	chr17	16002174	rev	2	126	0.001029
vpr-pool1	245	TACCGACCGCACCGGAGGGA	chr11	47748014	rev	1	1	0.00103746
vpr-pool1	246	AGAAAGATGCGTGTTCCTGT	chr7	99937863	rev	1	5	0.00102094
vpr-pool1	247	ATTTATGATTGGCCCGGGTT	chr14	92608650	fwd	2	15	0.00103553
vpr-pool1	248	ATCTAAGCACGCGTACGTCG	chr19	21818812	rev	2	26	0.00101371
vpr-pool1	249	TCCCCGTTGATGTGCGAACG	chr3	152024045	fwd	2	164	0.00101559
vpr-pool1	250	AGTTCACGGTAAATTATTGT	chr17	78336088	fwd	5	105	0.00100408
vpr-pool1	251	ATTGCCGTCAAAAAGACGCC	chr2	128749586	fwd	2	65	0.00100481
vpr-pool1	252	CGCCATGGTCCGTGCAGGAG	chr6	26349062	rev	3	42	0.00100751
vpr-pool1	253	CGATAGGAACAGGGCTACGC	chr14	91861512	rev	1	225	0.00099253
vpr-pool1	254	AGACTAGCTCTCTCTTGTAC	chrX	78431969	fwd	2	225	0.00099872
vpr-pool1	255	CTGGGTGCGTCCTCGGAACG	chr8	144439387	fwd	5	146	0.00097758
vpr-pool1	256	TAAGGTACTATGGGAGTGTA	chr17	75983967	rev	4	208	0.00095605
vpr-pool1	257	CTAAGGTGTGCCATGGCAGA	chr7	5369102	rev	5	41	0.0009603
vpr-pool1	258	GTAAAATGTTACATCTGAAG	chr14	50941926	rev	2	114	0.00094837
vpr-pool1	259	AAAACGAGAGTTGGCTACTC	chr12	57734364	rev	1	1	0.00095032
vpr-pool1	260	AGGGAGTGGCATGCGTAGGT	chr10	131937499	fwd	1	1	0.00095151
vpr-pool1	261	ATAGGATTGTACTGTGCCAT	chr1	32596042	fwd	1	16	0.00095609
vpr-pool1	262	TCTTGCATCGACATCCGATC	chr1	1332052	fwd	2	50	0.00094997
vpr-pool1	263	AGGATCATTTGCATGTTTGC	chr5	108717164	rev	8	610	0.00093955
vpr-pool1	264	TAGATTGTGACAAAATGTGG	chr19	36717909	fwd	1	62	0.00093383
vpr-pool1	265	GCATTAACTGTGAGCGTTC	chr19	10518702	rev	4	145	0.00093148
vpr-pool1	266	GCCGTGGCGGGGGCCGGCGC	chr19	17220742	rev	4	416	0.00093536
vpr-pool1	267	TCGCGCGCAGGCCGCCCGTG	chr1	16706838	fwd	3	237	0.00093497
vpr-pool1	268	TGTATGTAAATGTTCACGGC	chr2	242313091	rev	1	1	0.00092041
vpr-pool1	269	TATTGACGGCAGGCCTGCTG	chr20	61833097	rev	1	1	0.0009173
vpr-pool1	270	TGGGCGTGGCAGGTTTGCCA	chr4	3132315	rev	2	54	0.00091617
vpr-pool1	271	CCTCGCTACGGATGTATACT	chr16	3186706	rev	3	25	0.00090619
vpr-pool1	272	TAAAATAGCTTGGTGTTTCT	chr1	1327585	rev	1	33	0.00090351
vpr-pool1	273	GTGGAAGTTTCCCCACATTG	chr16	2992537	fwd	3	23	0.0009054
vpr-pool1	274	TACTTTTCGGTCGCACTAGG	chr3	48486363	fwd	2	90	0.0009031
vpr-pool1	275	TCTACTTACGAATCGGAATC	chr10	95459805	fwd	2	88	0.00089389
vpr-pool1	276	CTCAGATGGCAGTGCTCGGT	chr4	2877227	rev	2	312	0.00090502
vpr-pool1	277	GAGTTCGCGTAAACATATGT	chr11	47557594	rev	1	1	0.00088774
vpr-pool1	278	CTGTAGTGGTAATGGAGGGC	chr12	69760447	fwd	3	179	0.00090731
vpr-pool1	279	TTTGAATCACTCAGCCCACA	chr6	111778959	fwd	2	43	0.00088316
vpr-pool1	280	GCCTTCATTAATAGAGTGCT	chr14	71473246	fwd	4	188	0.00086854
vpr-pool1	281	ATGACACTCCTTCTGTGCTT	chr12	49340940	fwd	1	1	0.00087127
vpr-pool1	282	TGATCGGGATGTTGGTCTC	chr19	16212112	fwd	2	130	0.00087008
vpr-pool1	283	CCGCGGAACCCGCGTATAGT	chr9	111827086	rev	2	79	0.00087357
vpr-pool1	284	CGGACGGCACGATGCGGGGT	chr22	24268131	fwd	2	87	0.00087088
vpr-pool1	285	TCTGACATCGCCTGGACTGC	chr2	129149090	rev	3	143	0.00087088
vpr-pool1	286	CTACATTTATATGACTGAAG	chr12	95431319	fwd	3	174	0.00086047
vpr-pool1	287	CTGTTGCATTGGTCAAGAAC	chr19	12218996	fwd	5	422	0.00086511
vpr-pool1	288	AGAGCCTACGTGTAGTTAGG	chr1	21457785	rev	1	49	0.00085859
vpr-pool1	289	CGAGGGGGGAGCGCGCAGCT	chr16	89860525	fwd	4	207	0.00085283
vpr-pool1	290	TTACGGGAAGATTCCGTGCT	chr8	145036467	rev	4	359	0.00083864
vpr-pool1	291	TACATGTTGAAGGGCTAACC	chr16	66847232	rev	1	1	0.00083247
vpr-pool1	292	AGTCATCTGACGCTCTATGT	chr16	89948397	rev	4	963	0.00082941
vpr-pool1	293	GAAAAGCGTGCATGAGGTGA	chr9	130786046	rev	2	41	0.00082176
vpr-pool1	294	AGCCGAGTTGCCAAAGGCGG	chr1	155452903	rev	1	2	0.00081481
vpr-pool1	295	GCCTTGGGACATGGGTATTG	chr1	161883942	fwd	2	92	0.00081367
vpr-pool1	296	ACGGACCACGCATCGAGCGT	chr11	64961523	rev	2	59	0.00081751
vpr-pool1	297	TGCTGATGAAGAGTCGGCAC	chr7	91964542	rev	2	34	0.00081559
vpr-pool1	298	CGATTTACATTGCTGTGTGGC	chr17	1794720	fwd	1	32	0.00081061
vpr-pool1	299	GGGGAAACTTGCCGTCTCGT	chrX	47711015	rev	1	1	0.00081214
vpr-pool1	300	AGAGTGAGATTCCATTTAAG	chr5	37141574	rev	1	6	0.00079715
vpr-pool1	301	GTGCGGTGTTAGACGGAGGC	chr6	128216570	rev	2	39	0.00132683
vpr-pool1	302	CAAGTTCCGTTCTGTAAATA	chr1	28752934	rev	8	223	0.00076992
vpr-pool1	303	TGTTTCAGAAAGGTAGGTCA	chr1	228417809	fwd	1	95	0.00076682
vpr-pool1	304	TACCGGGTAGTGGTGATGGG	chr1	167384056	rev	3	115	0.00076761
vpr-pool1	305	ATTGTAGCGCGGACTAACGG	chr1	193219470	fwd	2	13	0.00076109
vpr-pool1	306	ACCTGGCACCGTTGATACAG	chr4	762360	fwd	2	8	0.00076838
vpr-pool1	307	ATAGGTTATTGGAGGGGGAC	chr1	21090301	fwd	2	114	0.00076645
vpr-pool1	308	GGCCGTGAAGACGGGGAGAG	chr5	169707117	rev	1	72	0.00075114
vpr-pool1	309	CTTCGATGCTCCTGGTTAGG	chr9	36359208	rev	3	299	0.00074339
vpr-pool1	310	ACATTAGCCCAAGGGCCACC	chr2	172823467	rev	1	1	0.0007423
vpr-pool1	311	CGCGCGGCAAGTGTCCGGGG	chr15	76182544	fwd	4	323	0.00074422
vpr-pool1	312	CCCCGTTTCGTTCCTTGTAA	chr17	42542869	rev	1	49	0.0007419
vpr-pool1	313	TTGTTGCGGCCTTTCAGGGT	chr22	22142473	rev	2	100	0.00074687
vpr-pool1	314	CGGGTGCCGGTTTAGTTGGG	chrX	80474830	rev	4	348	0.00074845
vpr-pool1	315	GTTTTCCTAGGCCCCGGTGG	chr19	13063323	fwd	8	569	0.00073844
vpr-pool1	316	GTTCTTACAGGGGATGAGGA	chr11	14631527	rev	1	1	0.00073844
vpr-pool1	318	ATTTCGACGTGTCGGTAAAA	chr1	21096923	rev	3	109	0.0007415
vpr-pool1	319	CCTTGCCATAGGTGCGGTGG	chr7	24629110	fwd	2	12	0.00072922
vpr-pool1	320	CTGTTTAACTTCGGGTGCGG	chr3	196125256	rev	1	100	0.00072424
vpr-pool1	321	CAGGAGACTGTCTGGACGGA	chr1	39732870	fwd	1	111	0.00071811
vpr-pool1	322	GGGAAGCTGGCTCCGTACCA	chr8	145251505	fwd	1	1	0.00071503
vpr-pool1	323	CCTTGGATTAGCTTACTTTT	chr17	27270327	fwd	3	294	0.00070887
vpr-pool1	324	TGCTCGGTGCGGTAAATCAC	chr11	11937306	rev	1	24	0.00071466
vpr-pool1	325	AAGGTCAGGTCGCGCGAGGA	chr17	73393451	rev	3	82	0.00071083
vpr-pool1	326	CTGCCTTCGTCGCTCAATTT	chr5	118683551	fwd	1	1	0.00070581
vpr-pool1	327	TCCGGCCGTTTCAGAAAGGC	chr21	45500271	rev	1	29	0.00070621
vpr-pool1	328	ATTGCAGTTGATTCTGGAAG	chr13	42268059	rev	1	1	0.00070237
vpr-pool1	329	ACGGCCGGCGACATAGGTTG	chr17	29655202	fwd	1	118	0.00070354
vpr-pool1	330	TCTGACCAGACCAGCGTGGG	chr17	6668252	rev	1	1	0.00069929
vpr-pool1	331	ACTACGTGATTGGAGCACGG	chr1	220169032	rev	1	385	0.00068815
vpr-pool1	332	TATACAAATTAGAGCAGGAT	chr16	2314075	rev	1	1	0.00068894
vpr-pool1	333	GAACTTGTGAGCGGTGCCTT	chr14	97315114	fwd	3	42	0.00068315
vpr-pool1	334	TTACAATGTCTAAGTGCTGG	chr3	125229314	fwd	7	315	0.00068699
vpr-pool1	335	AATTCACGAGAATAGATTAG	chr8	71084378	rev	3	230	0.0006855
vpr-pool1	336	GCCAGGGCTTTTATTATCAT	chr12	53859603	fwd	3	102	0.00068587
vpr-pool1	337	CACCTGCCTTTTTTTTAGAA	chr16	2311002	fwd	2	6	0.00069661
vpr-pool1	338	TAATATACAAAGTAAAGGTG	chr14	58796246	rev	3	61	0.00068049
vpr-pool1	339	ATCGACAAGACATGAATTAG	chr12	123247231	rev	1	1	0.00068663
vpr-pool1	340	AGTCCAACGTGAAATGATGG	chrX	40519276	fwd	1	1	0.00069545
vpr-pool1	342	CGTAATAAAGCTAATTGCAT	chr1	93602016	fwd	3	83	0.00066862
vpr-pool1	343	TCGTCTAATGTCATGCGTGT	chr17	54302382	rev	1	2	0.00067166
vpr-pool1	344	TGCAGCCGAGCTGGAGTTTA	chr2	233649579	fwd	1	1	0.00066437
vpr-pool1	346	GGTTCTATTGACTTCTAAGC	chr12	6705352	rev	2	11	0.00066055
vpr-pool1	347	TGGAACTTATTTAGTATGGG	chr1	151422695	rev	2	36	0.00067241
vpr-pool1	348	CACACACTCCTTTTTCGCTT	chr8	109483559	fwd	2	14	0.00064098
vpr-pool1	349	CGAGGTGTCACGGAAGGGCC	chr1	94941512	rev	4	94	0.00063596
vpr-pool1	350	AAGGGGGGAGCAGGGAGCTC	chr1	111693508	fwd	3	24	0.00063557
vpr-pool1	351	GGTAGTGGTTCACTCAGAGG	chr2	182374404	fwd	1	63	0.00063176
vpr-pool1	352	TCATTCACCTTCAGTTATCG	chr2	70085541	fwd	1	8	0.00062866
vpr-pool1	353	TAGGGGGGGCGAACTGGTAA	chr12	27695231	rev	1	16	0.00063518
vpr-pool1	354	CAGTGCCTCTCCTGAAAAGT	chr17	76062333	fwd	2	83	0.00062676
vpr-pool1	355	GATCTATTTACTGCGCGGAC	chr2	204231170	rev	3	341	0.00062713
vpr-pool1	356	GGATATGTCGGATATGCCGC	chr17	3732770	fwd	1	205	0.00062909
vpr-pool1	357	AAGGATTTGGAGACGTAGTC	chr7	43637995	fwd	2	198	0.00060909
vpr-pool1	358	ATATCTCTTCTGAGATGGGC	chr17	73968756	rev	1	1	0.00060988
vpr-pool1	359	ATGCCTACCCAGCTATATCA	chr7	43703933	fwd	1	2	0.00060835
vpr-pool1	360	AGAATGGGGTCGTGGTGGCG	chr10	73623179	fwd	1	1	0.00060985
vpr-pool1	361	AGGGGTAGCGTCATGTAATT	chr13	46595073	rev	1	1	0.00060372
vpr-pool1	362	GAGGTAATTGCTTATGATGC	chr16	68329889	rev	1	97	0.00059336
vpr-pool1	363	CCTAGCATCTGCATTGCAAA	chr19	39364785	fwd	3	288	0.00059718
vpr-pool1	365	TTTGGCAAGTTAGTGGGACC	chr9	94095140	fwd	1	125	0.00059374
vpr-pool1	366	ACTTGTAATTGGTTCAGCAG	chr17	16064027	rev	1	2	0.00059719
vpr-pool1	367	CAGCATTGCGACTTGTGTTT	chr19	10213458	rev	1	2	0.00059221
vpr-pool1	368	AAATTAGGATGTCGGGTAGG	chr20	47709299	fwd	8	266	0.00058606
vpr-pool1	369	GGAAGTGAATCCCCTGGTTA	chr12	58332461	rev	1	1	0.00058223
vpr-pool1	370	CGCTAAGGAAGCGTGGAACC	chr13	101044621	fwd	1	109	0.00058299
vpr-pool1	371	GTAGTGCCTTATTCCTGCCA	chr2	128854318	fwd	1	38	0.00057607
vpr-pool1	372	TGCAGTGTTCTAATATGTAT	chr1	229421494	rev	1	1	0.00057761
vpr-pool1	373	ATTCCTGAGAGTCGCGCACG	chr9	125992947	rev	1	1	0.00058147
vpr-pool1	374	TGAACAAAATACTACACCGG	chr17	7567931	rev	3	84	0.00058071
vpr-pool1	375	AGCCGTGTGGAGACAACTAG	chr6	33241731	rev	2	94	0.00057339
vpr-pool1	376	TCGAATAGTGCCACTGGCGA	chr16	88679621	rev	2	12	0.00057302
vpr-pool1	378	AAGTGGCGAACGTCAAAGAG	chr8	145957368	fwd	1	38	0.00057034
vpr-pool1	379	CTAAGGGCAATCGCGCAACT	chr16	57194909	rev	2	51	0.0005684
vpr-pool1	380	GTTCATAGCTGGTTTGCTAG	chrX	117791498	rev	3	236	0.00056723
vpr-pool1	381	TCTTGCTGGCACGAATCGTC	chr17	79424798	fwd	2	4	0.00056342
vpr-pool1	382	ATGGGTGGCGGCCTCAAAAG	chr9	17422047	fwd	2	20	0.00056689
vpr-pool1	383	CAATGTAGTCGACCAGTGCG	chr1	158405798	rev	2	55	0.00056113
vpr-pool1	384	GTGGCACCTGTGCATAGGAA	chr9	126502945	rev	3	225	0.00056496
vpr-pool1	385	CGGGATTATGAGTAAAGAGA	chr5	176362541	fwd	1	1	0.00055804
vpr-pool1	386	GGATGTGCTATCCAGGCGAA	chr16	70274771	rev	2	59	0.00056382
vpr-pool1	387	AAATTTGGAAGTAGCTTAGC	chr11	66438772	fwd	1	75	0.00055265
vpr-pool1	388	AGGGGCGAGGAGTTTTAGGG	chr17	30703981	fwd	1	1	0.00055881
vpr-pool1	389	TATAGAAACCAATAGAGCAA	chr15	90415075	fwd	2	149	0.00054463
vpr-pool1	390	GCGCGGGCCCCCGGGGGAGT	chr5	132423285	fwd	3	171	0.00055459
vpr-pool1	391	GTATCCAAGACCATGTAGGT	chr20	33667429	fwd	4	257	0.0005496
vpr-pool1	392	CTTCGTTTGGTATGGATCTT	chr19	2800224	fwd	2	4	0.00053961
vpr-pool1	393	TTAGTGTAATACACAATTCA	chr22	20084633	fwd	2	16	0.00053235
vpr-pool1	394	CTGATTTGGGGCTGCCCAGC	chr16	704086	fwd	2	155	0.00053271
vpr-pool1	395	GAAAAAAAGATTCTCTTCTC	chr12	31230153	fwd	3	10	0.00052807
vpr-pool1	396	TACTGAGGTACTGCCTTTTA	chr18	2728071	fwd	1	4	0.00052698
vpr-pool1	397	TCGTGCAGTCCGAATAGACA	chr14	98801307	rev	1	90	0.00052926
vpr-pool1	398	GGTGGAGGTTTAACCCTCAAT	chr1	179989601	fwd	4	298	0.0005281
vpr-pool1	399	GTTAGTTCGGAATGGTAACA	chr20	61647657	fwd	1	1	0.00052618
vpr-pool1	400	TTCGACACATTATATTACTC	chr15	90949816	rev	1	113	0.00052427
vpr-pool1	401	GAGAGATGATATGTGTATAG	chr12	54644683	rev	2	139	0.00051888
vpr-pool1	402	AGTAAGGGACGGAATTAGCA	chr12	951624	rev	1	1	0.00051658
vpr-pool1	403	CAGGGGGCGTTGACGTGGCC	chr9	130535624	fwd	7	349	0.00052159
vpr-pool1	404	AAGGTTCAGACTGACAACAA	chr4	153256833	rev	2	2	0.00051083
vpr-pool1	406	AAACAGACCCAGCGGTCAGC	chr3	152022714	rev	1	80	0.00050931
vpr-pool1	410	TCCGCAGTCGTTATGTCCAG	chrX	2619881	rev	2	85	0.00050508
vpr-pool1	411	TAAGCCAACCCGTAGGCGGC	chr1	212906522	fwd	2	49	0.00050124
vpr-pool1	412	GGTCGTAGGTACGTACCGGT	chrX	48871685	rev	3	62	0.00048089
vpr-pool1	413	CCACAGAGTGCACGAGGGGA	chr14	27050427	rev	2	84	0.00048626
vpr-pool1	414	AATGTACGCACAACTCCAAT	chr17	38309382	rev	5	328	0.00048282
vpr-pool1	415	CGTAACTCTGTCAAGCTACA	chr2	55630586	rev	1	10	0.00048474
vpr-pool1	416	TATGTCTAATTGTTAGTCTT	chr12	124461357	fwd	1	1	0.00048012
vpr-pool1	417	ACACATATTTGCGTTCACAA	chr17	58324014	rev	3	178	0.0004855
vpr-pool1	418	TAGTGGATGTTACGGTGCAT	chr1	161793696	rev	5	228	0.00048664
vpr-pool1	419	TAGAAACTTACGGGGCCGGA	chr6	42558304	rev	2	150	0.00047937
vpr-pool1	420	AACCAACTGGATGGTAATCG	chr1	27072954	rev	2	55	0.00047973
vpr-pool1	421	AGCCCTATGAACTTACATCGT	chr1	9606215	rev	3	132	0.00047052
vpr-pool1	422	CACGCGACGCTAGGGGGATT	chr7	23566852	fwd	3	82	0.00047245
vpr-pool1	423	TTCTATCCGTTTCCAAGACG	chr19	42048188	rev	1	1	0.0004682
vpr-pool1	424	GCATAGTGCGGAGTCGTGCG	chr15	93440756	fwd	5	222	0.00046671
vpr-pool1	425	GCCGGTTATTATATGACTTG	chr6	28116010	rev	1	1	0.00046517
vpr-pool1	426	TCACGTAGCCAGATCTATTG	chr6	42558315	rev	1	1	0.00046056
vpr-pool1	427	CTATGGGAAGTGTAGAGTAT	chrX	47009413	rev	1	175	0.00045905
vpr-pool1	428	TGTGGGTCGCCTCAACTCGG	chr17	76729557	rev	2	49	0.00045826
vpr-pool1	429	TCGAGGGCATCTTGGGCCGC	chr17	42947409	rev	1	75	0.00045978
vpr-pool1	430	GTGTCTCGATATGCCATGGT	chr3	48109948	fwd	1	7	0.00045711
vpr-pool1	431	CGGTTCCGATAGGACGATGA	chr1	211455464	fwd	3	130	0.00045061
vpr-pool1	432	AAGTGATGTGACTATGGTTT	chr16	483630	fwd	2	2	0.00045175
vpr-pool1	433	ATGCACACGGGCGGACGGAG	chr9	131717083	fwd	3	43	0.00046018
vpr-pool1	434	TATATGCTTTTCTCAGCGGG	chr16	270566	rev	1	8	0.00045018
vpr-pool1	436	CTTTTTCTTCATATCGCTCG	chr11	3956667	rev	4	274	0.00044713
vpr-pool1	437	TCACCATGAGTATATGCGCT	chr2	55522180	rev	1	4	0.0004429
vpr-pool1	438	TAAGGTAGTATCCCCACTGG	chr2	55233044	fwd	1	171	0.00044328
vpr-pool1	439	ATGGTTTCGCTTGCAGCACC	chr9	139361024	rev	1	1	0.00044788
vpr-pool1	440	TTCTGATCGTTCAGGACGAG	chr12	62864457	rev	1	1	0.0004417
vpr-pool1	441	GCAATCGTTGCGTTCTGCGC	chr1	158445122	rev	5	246	0.00043795
vpr-pool1	442	GTTTTTGATTGAAATAGTTC	chr1	151396480	fwd	5	161	0.00043484
vpr-pool1	443	GATACTAGTAGGTGAGCGTG	chr1	113634313	fwd	1	1	0.00043408
vpr-pool1	444	TCGCTAGCAAGGATAGATTT	chr19	58927034	fwd	1	1	0.00043253
vpr-pool1	445	GGGGTCTCAGTGAAGGACCG	chr6	35826397	rev	1	128	0.00043178
vpr-pool1	446	GCCCACGCCCTAGGGTTAGG	chr1	154214410	rev	2	13	0.00043715
vpr-pool1	447	TGCCTCTAGGAGTCGCTCAC	chr2	39494755	fwd	2	162	0.00043637
vpr-pool1	448	TTTTGGTAATATGGGCAGAG	chr6	128810939	fwd	2	244	0.00043483
vpr-pool1	449	CCAGACATCTACTATTTTCC	chr3	52676137	rev	2	24	0.00042676
vpr-pool1	450	GATACACCAGTCACCAGGTC	chr7	148521058	rev	2	20	0.00042792
vpr-pool1	451	AGTTATGATATTTAATCATT	chr12	117388102	fwd	4	172	0.00042908
vpr-pool1	452	CGTAGTCTAATTAGGTGTGC	chr12	9948603	fwd	4	128	0.00042448
vpr-pool1	453	ATTCAAGTAGGCGACGCGGG	chr11	72122259	fwd	2	400	0.00042295
vpr-pool1	454	TCTTGGAGCTGACTCCACTG	chr19	1578912	fwd	1	1	0.00041795
vpr-pool1	455	GGGTCGGGGGTGCGTCCAGG	chr6	146246154	fwd	1	1	0.00042793
vpr-pool1	456	CATCCAAAAAGGGTTTGCTT	chr3	50057509	rev	2	100	0.00041868
vpr-pool1	457	TTCGGTGGGGCCATGGATTTA	chr1	198971335	fwd	1	13	0.00041719
vpr-pool1	458	GCATGGGAAGTTCTCTTCTG	chr17	73947749	fwd	1	57	0.00041182
vpr-pool1	460	ATATACTGAGATATAATGCG	chr21	46582939	rev	3	261	0.00041525
vpr-pool1	461	CGGAGAGCTCCATACACTCG	chrX	106332023	rev	3	267	0.00041179
vpr-pool1	462	CGCGGGACGGGGTTTTGAGA	chr19	2010170	fwd	1	1	0.00041219
vpr-pool1	463	CTCTGGATAATCGAACACAT	chr14	106926169	rev	4	246	0.00041028
vpr-pool1	464	CGGCTTCGATGACCATTTCC	chr12	32316004	fwd	4	57	0.00041372
vpr-pool1	465	TGCATGTCGCGGGTACTCAG	chr20	29619630	fwd	1	46	0.00040876
vpr-pool1	466	AGAGCTTTCCGTTAACAGTT	chr2	176836461	rev	3	103	0.00040607
vpr-pool1	467	AGATTATTGGATGAGGGTGG	chr2	131830428	rev	2	270	0.00040143
vpr-pool1	470	ATACTCACTGCCCGGTAGCG	chr17	35585175	rev	2	86	0.00039797
vpr-pool1	472	TGGATTGACTCATATAATGG	chr7	75983484	rev	3	158	0.00039108
vpr-pool1	474	GCTCCACCCTGATCTAATCG	chr17	4195257	fwd	1	37	0.00039456
vpr-pool1	475	AATGGGGATAAGCCGAAGGG	chr7	104689237	fwd	1	263	0.00039567
vpr-pool1	476	GTCGCGATAAGCATGGTGGT	chr2	128353072	rev	1	28	0.00039259
vpr-pool1	477	GGGTGGTCCGTTCGATGTGG	chr19	2145463	fwd	1	1	0.00038572
vpr-pool1	478	ACGCTGAGTGAACTTCATGT	chr1	11283228	rev	1	29	0.00038302
vpr-pool1	479	AGTTTACTAAAGCTTCGAGA	chr9	134079649	fwd	2	55	0.00038494
vpr-pool1	480	CTTCAACTTGTTATGTTGTA	chr14	25064901	fwd	2	55	0.0003834
vpr-pool1	481	TCCCGCAGTGTTAAGTACTG	chr1	226258106	fwd	1	29	0.00039067
vpr-pool1	482	CCCTATGAGGAACGGACTTA	chr7	128680930	rev	3	75	0.00038148
vpr-pool1	483	AGTCCGCGTAAGGCAGTAAG	chr16	22047172	fwd	1	58	0.00038458
vpr-pool1	484	TGTTTAGATTATAAGGTCAT	chr14	104423237	rev	4	254	0.00038572
vpr-pool1	485	CTACGTTAACACGGTAATCG	chr3	23265396	fwd	1	11	0.00038452
vpr-pool1	486	CCGACTCAATTTAGGATCTA	chr16	23634549	fwd	1	6	0.00037763
vpr-pool1	487	AGTGGGACGAGCAGTATATT	chr6	31521676	rev	1	6	0.00037573
vpr-pool1	488	AGGGAGAGTATTGCCGGGTG	chr19	16526004	fwd	4	129	0.00037497
vpr-pool1	490	ATCGGACGAAGCTGAGTCAC	chr17	33964655	fwd	1	79	0.00037188
vpr-pool1	491	CGGCGGTCGAAATTGTCAAT	chr17	78114734	fwd	2	99	0.00037458
vpr-pool1	492	TGTTTGAGGTTTTTATATTG	chr1	229747913	rev	1	21	0.0003692
vpr-pool1	493	ATGAGACAGGGGTGGAACAG	chr8	131054238	rev	2	45	0.00037379
vpr-pool1	494	AAGAGCCGAGGCGTCTTTGT	chr15	31116533	rev	3	279	0.00035808
vpr-pool1	497	TAAAATAAGGTTAGCCCTTA	chr21	47688224	rev	1	1	0.00035501
vpr-pool1	498	ACTTACCCCTATTCTATCCG	chr14	107165479	fwd	2	25	0.00036001
vpr-pool1	499	AATGTCCGTGAATCAATGCA	chr16	78443631	fwd	1	32	0.00035461
vpr-pool1	500	CCTGTGTAGGCCGGGACCAT	chr20	39659663	fwd	2	156	0.00035038
vpr-pool1	501	TTCCGGCGGGGAAGGCGGGC	chr1	229590815	rev	1	11	0.00035232
vpr-pool1	502	CCCGGGGAGGCGGAAGGGGT	chr11	65299937	rev	1	1	0.00035618
vpr-pool1	503	TAAATAAAACCTCTTATCGA	chr14	23013801	rev	3	171	0.00035307
vpr-pool1	504	GAGCATTGGCCTACGCGACG	chr1	15982693	rev	2	207	0.00035271
vpr-pool1	505	TTCTGAGAAGGCGATGTGAA	chr1	235360434	fwd	2	238	0.00034695
vpr-pool1	506	CGTGCGCGGGCAGGGCGCCT	chr22	38896210	rev	2	82	0.00034964
vpr-pool1	507	TGAAATATCACGGGAGAATG	chr7	138257523	fwd	1	35	0.00034997
vpr-pool1	509	GCTTAGTTTGAGGGCCATTG	chr1	1193141	fwd	2	281	0.00034769
vpr-pool1	510	CGAACTCTAAAGACTACAAG	chr6	36895917	rev	1	237	0.00033926
vpr-pool1	511	TGAAGTGCCTGTCTTAGACT	chr2	128103503	fwd	1	1	0.00034118
vpr-pool1	512	AGCTAAAGAGTAACAGTTGG	chr20	33000975	fwd	2	2	0.00034082
vpr-pool1	513	TTATTTTTTGGACTTTGCTC	chr19	13033737	fwd	2	2	0.00033965
vpr-pool1	514	GGAAAGGGGTTCAGGTGCGG	chr7	87579728	fwd	1	1	0.00033925
vpr-pool1	516	TTACATTTGTGCATCATAAT	chr1	41607934	fwd	1	60	0.00033963
vpr-pool1	517	GCGTAGGGTTGACGAGAGG	chr12	49056528	fwd	2	41	0.00033427
vpr-pool1	518	GTAGCGTTTGCTTCAAGAAT	chr17	4204627	fwd	1	1	0.0003316
vpr-pool1	519	AGTAAGCTTCGGAGAGACCT	chr16	18898314	fwd	1	32	0.00033391
vpr-pool1	520	AGTGGAGACAAAACGGTGCT	chr17	42568882	rev	1	75	0.00032815
vpr-pool1	522	ATACATAAATACTTGTACTT	chr9	131298914	fwd	2	73	0.00033198
vpr-pool1	523	GAGGCGCTGGTGTTGGTCTT	chrX	135665410	rev	1	20	0.00033158
vpr-pool1	525	CCTACTTAACTTGAGGTTCA	chr6	155057767	fwd	2	269	0.00032893
vpr-pool1	526	AGACCGTGCGTCAGGCGAGT	chr1	93604713	fwd	1	15	0.00032814
vpr-pool1	527	GCATTTGAGATGTGCGTCCG	chr7	44791652	rev	1	1	0.00033044
vpr-pool1	528	TATTCACCGGCCGAAGTAGT	chr17	37413265	fwd	2	146	0.00032891
vpr-pool1	530	ACAACACTTCTTCCAACGAA	chr16	85018264	rev	3	40	0.00032199
vpr-pool1	531	GAAATCGGGGGGGAGATACG	chr22	38909985	rev	2	226	0.00032621
vpr-pool1	532	GCTTTATAGGAGGTGCAAGT	chr15	68435368	fwd	1	31	0.00031969
vpr-pool1	535	CCGCTGGACAAGTCGACCCA	chr17	38302298	rev	1	45	0.000317
vpr-pool1	536	GCTCGTGCTGTAGGCAATGG	chr15	62232911	rev	2	84	0.00031318
vpr-pool1	537	GAAGTGTCTCAAGTGTCCGG	chr9	130575399	fwd	1	384	0.00031431
vpr-pool1	538	GCTGTCTTCGGATACCAACG	chr17	2224985	fwd	3	205	0.00031546
vpr-pool1	540	AGTACATTAGCTTTTCTTCA	chr3	46031508	fwd	1	1	0.00030896
vpr-pool1	541	ACCCGTCGGCAATGGCCACC	chr7	5443544	rev	1	1	0.00031355
vpr-pool1	542	AAAACTGAGTTCTATCGTAC	chr17	8484754	fwd	1	11	0.00030778
vpr-pool1	544	ATATTCCATTATTTTGGCTA	chr19	6844737	rev	1	11	0.00030738
vpr-pool1	545	GCAGATTTCTTGCACTCCTG	chr6	90514849	rev	1	1	0.00030857
vpr-pool1	546	GGCAAACTTCCAGCGGTCAA	chr4	100863560	fwd	1	1	0.00030435
vpr-pool1	547	AAGGGGAACCAAAATACCAG	chr19	1829182	rev	2	299	0.00030472
vpr-pool1	548	TCAGGAAGGGACTTACGTAC	chr14	98695395	fwd	3	389	0.00030472
vpr-pool1	549	CGTGCATGGTCCATTTCGCT	chr6	30668077	rev	2	50	0.00030399
vpr-pool1	550	CAACGGGCTCGGGTAGCCCT	chr12	101737604	fwd	4	119	0.00030279
vpr-pool1	551	TGCTAGTGCGTAAAATAAGC	chr4	39747787	rev	3	137	0.00029474
vpr-pool1	552	AGACGTTTGACGTCTAGCGA	chr1	42782187	fwd	3	212	0.00029783
vpr-pool1	553	GGTAGATTTGACTCAGGCCG	chr20	33972989	fwd	1	27	0.00029436
vpr-pool1	554	TTTTAGTATAGCGTGGCCGT	chr12	132541712	fwd	1	12	0.00029473
vpr-pool1	555	GGCCTGGAGTATATTGGTGG	chr2	69649326	rev	2	39	0.00029398
vpr-pool1	556	AAGTTTCCGAGTTCCCGTTA	chr4	13456981	fwd	4	527	0.00029515
vpr-pool1	557	GCCTGCGCATGTGTTTTCAT	chr1	31500345	rev	1	42	0.00029668
vpr-pool1	558	CTCAATCTGTACTCGCGACG	chr17	76738203	rev	1	90	0.00028939
vpr-pool1	559	TGGTAATGGAGAATTTGGTA	chrY	21875831	fwd	3	186	0.00029664
vpr-pool1	560	TTTTACATCCGTATGGCACC	chr19	21876680	fwd	1	2	0.00029243
vpr-pool1	561	AGGTGAGTCGTTGTATATCG	chr4	157911560	fwd	2	18	0.00029242
vpr-pool1	563	GATTGAAATAACATAAACTC	chr17	6941949	fwd	2	23	0.00028593
vpr-pool1	564	CGAGGAGATGGGTAACGGATA	chr1	46595823	rev	2	97	0.00028861
vpr-pool1	565	GTGATCGGAGTGGGCACCCC	chr2	55840311	fwd	4	470	0.00029245
vpr-pool1	566	CCGAGTTATTCAATTGCGCG	chr19	48970884	fwd	4	368	0.00028783
vpr-pool1	567	AAACAACGTCATTTGTACAT	chr18	77737052	rev	1	40	0.0002863
vpr-pool1	569	ATCTTCTGTTGAGGTCAAAC	chr6	22483606	rev	4	47	0.00028398
vpr-pool1	570	ATGCTCGCGACTCAGTGTAC	chr19	57843235	fwd	1	39	0.00028899
vpr-pool1	571	TTTGACTGGTCGTGTGTAGA	chr18	58157753	fwd	1	36	0.00028822
vpr-pool1	572	TGTCGCCGTAGGATGGGGCG	chr20	33962517	rev	1	68	0.00028017
vpr-pool1	573	GCAAGTTTACTGGCGACCAT	chr20	3577566	fwd	1	1	0.00028399
vpr-pool1	574	ATGTCCGTATGTTCAACCCC	chrX	118718941	rev	1	1	0.00028478
vpr-pool1	576	TTGGTACGCAATATAGCAAT	chr14	75259372	fwd	3	257	0.000279
vpr-pool1	577	TATGGCATCCGCAAAATAGT	chr17	37931198	rev	2	14	0.00027708
vpr-pool1	578	AACATATTACTGGTCTGGAT	chr14	92623118	fwd	1	1	0.0002744
vpr-pool1	579	TAATACTTCTGTTGGTATAC	chr16	3889056	fwd	2	69	0.00027401
vpr-pool1	580	CTCTAGTTCCCACTTATACG	chr7	6039010	rev	1	33	0.00027057
vpr-pool1	581	TAACCGTCCCTCGCTCATCA	chr9	125722071	fwd	1	28	0.00027171
vpr-pool1	582	GTGATCTGAGGTATAATGGG	chr16	69229886	fwd	2	2	0.00027058
vpr-pool1	584	GTGCGTAGCTGGAGAGTCGA	chr6	146272409	rev	1	31	0.00027018
vpr-pool1	586	CCTTCCCGAGCTGCCATAAG	chr20	35282286	rev	1	1	0.00027172
vpr-pool1	587	GATCAAGTGATATTGGGGAA	chr9	35759962	fwd	2	27	0.00027019
vpr-pool1	588	TAGACAGAGTTTAAGCACGT	chr17	61892021	fwd	2	152	0.00028439
vpr-pool1	589	CGTCCAGTGCGGGCGGACTG	chr19	2145467	fwd	3	449	0.0002721
vpr-pool1	590	TAGCCGGGGGCGGTGCGAGA	chr12	6965847	rev	1	1	0.00026902
vpr-pool1	591	ATGAACAAAGCGAGTGCTTA	chr17	44288437	rev	3	28	0.00026442
vpr-pool1	593	TGGGGACGTTTCACGGGGCC	chr8	145503211	rev	1	1	0.00026787
vpr-pool1	594	AGATCGTTGTTGAGAGGAAA	chr9	139359371	fwd	4	183	0.00026289
vpr-pool1	595	GCTTTAGAGTATGCCGTGTC	chr16	265439	rev	2	619	0.00026827
vpr-pool1	596	GCGCGGAAGAGCGGCTTGGA	chr14	61893311	rev	2	24	0.00026212
vpr-pool1	597	ACGCGAATAGAGTCTCGATG	chr2	70516529	fwd	3	66	0.00025712
vpr-pool1	598	CGTCGCTCCTGTAGGGGCAG	chr6	41390496	fwd	2	29	0.00025634
vpr-pool1	600	GTTCGGCATGAATACAGGTT	chr9	96935649	fwd	4	114	0.00025906
vpr-pool1	601	CTATTATTGAGTTAGTGGAC	chr19	6255011	rev	2	49	0.00025598
vpr-pool1	602	ATGGTTGCGTTGGTTCAATT	chr20	393478	fwd	2	195	0.00025406
vpr-pool1	603	GGGGCCCCTATTGGAAGAGT	chr16	1746445	fwd	3	185	0.00025713
vpr-pool1	604	TAACCCAGGGGGATCGAGAG	chr17	1730612	rev	1	47	0.00025407
vpr-pool1	605	CGGGCAAGCCGGCTTGTAAG	chr3	101473403	fwd	1	1	0.00025252
vpr-pool1	607	GGGAGCGTGGCGTGCGGCTG	chr13	42407503	fwd	1	80	0.00025595
vpr-pool1	608	AGAATGGGCGACGTTGGTTA	chr5	16508788	fwd	2	200	0.00024715
vpr-pool1	609	TACACCAAGCGGTCATTGTG	chr15	25608413	rev	1	104	0.00024867
vpr-pool1	610	GCAGGGGGCCGCCTGGCCAT	chr20	33669945	fwd	1	1	0.00025096
vpr-pool1	611	TATTTGACAAAAACTAGCAC	chr19	16525999	fwd	1	1	0.00024101
vpr-pool1	612	GCCAAGCTCTTCAATATGAA	chr19	50018866	rev	1	29	0.00024411
vpr-pool1	614	CGGTTAAAGTAGAATTATTC	chr1	23378365	fwd	1	1	0.00023987
vpr-pool1	615	CAGGAGTGGGGCGAAGGGGGC	chrX	41731487	fwd	2	146	0.00024217
vpr-pool1	617	GCATCGTCTGTGTTTTTCGC	chr12	132480877	fwd	5	22	0.00024101
vpr-pool1	619	TCGGTGTTGATATCGGCACT	chr12	110923723	fwd	2	135	0.00023871
vpr-pool1	621	TAGTGTCTGGGAGGCTGCAA	chr6	160152353	rev	1	91	0.00023716
vpr-pool1	622	TCGTCACAGCGGTCATAGGC	chr16	46634180	rev	5	318	0.00023832
vpr-pool1	623	CTGAGTCCTTTTGGTATGAG	chr2	55594558	fwd	1	1	0.00023679
vpr-pool1	624	AGAAGGGGGTGCTGTCGATT	chr1	46123040	rev	1	1	0.00023449
vpr-pool1	625	ACTTTAGGGTGGTCTTCTAT	chr12	6965840	rev	3	296	0.00023333
vpr-pool1	626	GTGAGATACGGCTTCTGTTT	chr1	235375936	fwd	2	23	0.00023602
vpr-pool1	627	GGCAAGTCTCGCTAAGGACT	chr4	79586411	fwd	1	15	0.00023756
vpr-pool1	628	CGTTGTTCCGTTTGCGTTTT	chr2	223438282	fwd	1	1	0.0002345
vpr-pool1	629	TGTAGTACTCCTCTCATTGG	chr2	16589241	fwd	3	236	0.00023487
vpr-pool1	630	TCAATGAGGGCTGAGAAAA	chr22	36744365	rev	2	17	0.00023333
vpr-pool1	631	GCACCGGGAGTGTTCGCGC	chr20	62591383	rev	1	1	0.0002364
vpr-pool1	632	TCGTGGGAAGGCTGAGTTCG	chr6	135802477	rev	6	237	0.0002337
vpr-pool1	633	GTTTCGTTTTAAGGACTTAG	chr7	151205016	fwd	2	150	0.00022912
vpr-pool1	634	GCTGGTGTTAGCGTATTGGA	chr15	64553170	rev	1	29	0.00022834
vpr-pool1	636	GTGTGGTAGCCGGGGATGAG	chr16	70312813	rev	2	208	0.00022872
vpr-pool1	637	TCATGTATGCGTTGTCTGTC	chr22	50258463	fwd	2	298	0.00022796
vpr-pool1	638	GTAATGCAACCCAGATCCGC	chr2	219581019	rev	1	1	0.00022681
vpr-pool1	639	CAGTACGGTGCAGGCGGCGC	chr15	68407180	rev	1	1	0.00022603
vpr-pool1	640	GCGGGCTGCTCTGTTGGCTC	chr13	30866822	rev	1	65	0.00022489
vpr-pool1	641	TACCGTTCAAGGAGTATACC	chr9	136918832	rev	1	1	0.00022529
vpr-pool1	642	GTGGAATAGGAACCCACCGT	chr1	16706836	fwd	1	1	0.00022718
vpr-pool1	643	ATAATGCTTAGTTGCTCGGA	chr19	50387635	fwd	3	339	0.00022374
vpr-pool1	644	CGATTTTTTAGGTATTGGGG	chr15	58949071	fwd	2	49	0.00022299
vpr-pool1	645	AGTTAGGACCCATTCAATTT	chr16	56448418	fwd	1	1	0.00022299
vpr-pool1	646	CTGGTCCTCATCACAAGCAG	chr19	9766565	fwd	2	169	0.00022413
vpr-pool1	647	CGTGACTCCCAAGGCGCGGT	chr1	33097424	fwd	1	43	0.00022451
vpr-pool1	650	GCTGGCCCTCGATGGTCGAG	chr6	110526280	fwd	1	151	0.0002249
vpr-pool1	651	AGGACTGGGATAATTGGGTG	chr19	28273075	rev	2	91	0.00022219
vpr-pool1	652	GTGGTCAACAGGGGGTACTC	chr11	63483723	fwd	2	3	0.00022531
vpr-pool1	653	GCTGGTGCAGTAACGCTCCG	chr17	61874658	fwd	1	11	0.00022221
vpr-pool1	654	TTGTGGACGGCTTGCAGTTC	chr3	52293139	rev	1	1	0.00022104
vpr-pool1	655	GACAGGGGTAATCAAGAGCA	chr19	2137047	rev	1	1	0.00021874
vpr-pool1	656	GCGGGCTACCGAGATCAGGT	chrY	15997931	rev	1	1	0.00022182
vpr-pool1	657	TTAACTTAATGATGCTCGGT	chr2	37489	rev	3	205	0.00021914
vpr-pool1	658	TGAGGAAAGTTTTGGACCTG	chr16	75044118	rev	1	6	0.00021721
vpr-pool1	659	CAACCTGTCCCGTATGGTTG	chr17	43613715	rev	1	9	0.00022104
vpr-pool1	660	CCGGTACGTACTGAAAATTG	chr5	142725137	fwd	1	113	0.00021798
vpr-pool1	661	GGGCATTCTTCAATTGATGG	chr12	93794201	rev	1	1	0.00021989
vpr-pool1	662	GAGCATCATATGACCTGTGT	chr19	2439147	rev	1	1	0.0002341
vpr-pool1	663	GGCGGGTGGAATTGGGGGGG	chr13	20308729	rev	5	181	0.00022947
vpr-pool1	664	TTATTTTACAATAGTACATT	chr3	52747136	fwd	1	1	0.00021491
vpr-pool1	665	CATAGGTGAGCCAGTTGCTG	chr20	46617581	fwd	2	278	0.00021798
vpr-pool1	666	ATATCTTTGCGATTGTGTTC	chr12	58303140	fwd	1	270	0.00021605
vpr-pool1	667	CACTTATCAGGAGGACCGGG	chr7	108128334	rev	1	52	0.00021492
vpr-pool1	668	TGCGTTGATTCGGATTTACG	chr1	179989602	fwd	1	1	0.00021031
vpr-pool1	669	CTAGGCGGTGCTAATAGGTA	chrX	38528248	rev	1	1	0.00021107
vpr-pool1	670	CGTAGGGCATCTCTGGTCAT	chr12	9846422	fwd	1	3	0.00021187
vpr-pool1	671	TCACTCATGGTCTATCTCGA	chr6	13671821	fwd	1	1	0.00020916
vpr-pool1	672	TTGACAATCAGCATAGTTGC	chr1	1252444	fwd	2	113	0.00021375
vpr-pool1	673	GCGGTACTTTACGAGTCGTT	chr10	24827310	fwd	1	3	0.00020878
vpr-pool1	674	CAGGGCACTGGATGCTCTAG	chr17	57177969	rev	1	1	0.00021184
vpr-pool1	675	CCCGGATGGGGGAGAGTGGG	chr16	2313986	rev	2	176	0.00021261
vpr-pool1	676	CCAAGCGCCGACTTCGGCCG	chr7	30100737	rev	1	1	0.00021069
vpr-pool1	677	GAGTGTATGCCATGCATGGA	chr11	73287792	fwd	1	7	0.00020839
vpr-pool1	678	ACCGCTTGGAGCGAGTACCG	chr20	62695868	fwd	1	1	0.00021451
vpr-pool1	679	TGGCGGAGGCGTCGGGCGGCG	chr9	131728887	rev	1	66	0.0002122
vpr-pool1	680	TCTCTGCCTACCCTTCCGTG	chr19	19571810	rev	2	23	0.00021107
vpr-pool1	681	TCTTAACCAGTTAGGTTTCA	chr6	43161430	fwd	2	12	0.00020764
vpr-pool1	682	CTCTGATGGGGACGTTGCTT	chr19	42720074	fwd	1	146	0.00020762
vpr-pool1	683	GATCACATGCATGGACGAGC	chr9	36662830	rev	1	75	0.00020644
vpr-pool1	684	GGGCGGAGGCTGAAAGTTGA	chr7	105105060	fwd	1	1	0.00020724
vpr-pool1	685	TGAAGTGAAGTTGTATGGTT	chr20	31002796	fwd	1	140	0.00020532
vpr-pool1	686	ATGGTTTGGGTTTTAGGTCG	chr4	2877231	rev	1	1	0.00020532
vpr-pool1	690	ATAGAGAATGACGGTCGCGC	chrX	46313295	rev	1	71	0.00020531
vpr-pool1	691	AATTTGGCATCGACCATGTG	chr3	183875735	fwd	1	111	0.0002011
vpr-pool1	693	GCCGCGTTGAGATACCTCAA	chr4	89633015	fwd	1	96	0.0001988
vpr-pool1	694	ATACTTACAACACAGTCGCT	chr1	85150086	rev	2	157	0.00019764
vpr-pool1	695	GTGGTTCCCGTTAACTAGTC	chr17	16028254	fwd	1	16	0.00019957
vpr-pool1	696	TTTTTAGTAAGCCTAACAAC	chr9	136918830	rev	3	104	0.00019803
vpr-pool1	697	GCAGGCCGGAGCGCACACTG	chrX	154014644	rev	1	89	0.00019995
vpr-pool1	698	TACATGGGATTGGTGGGGCA	chr11	66514721	fwd	1	1	0.00019957
vpr-pool1	699	TTTAGGCGTCCGAGGAGGGG	chr1	155472016	rev	1	90	0.00019879
vpr-pool1	700	GTTTACACCTCAGATGTCCA	chr14	104425835	rev	2	220	0.00019764
vpr-pool1	701	GCGCGGAGAGCAAGGTGATG	chr11	116627263	rev	1	24	0.00019458
vpr-pool1	703	TATACTCAACGAACCACTCA	chr15	43363504	fwd	1	221	0.00019763
vpr-pool1	704	AATTGTTCTATTGCCAACCT	chr8	146063842	rev	1	1	0.00019916
vpr-pool1	705	TATTCGTTTGTAGGCAGCTT	chr17	2132086	fwd	4	178	0.00019457
vpr-pool1	706	TGATCCGTCAGCGCGATTCA	chr19	9768468	rev	2	122	0.00019381
vpr-pool1	707	CATCATGCTTTTTTTATTAA	chr10	98607338	rev	3	206	0.00019073
vpr-pool1	708	AGCTATACCTATTGTTATTC	chr16	28172708	rev	1	1	0.00018729
vpr-pool1	709	AACGTATAGGCACGTGGATG	chr19	47439401	rev	1	1	0.00018805
vpr-pool1	711	CGTACTCATGAGTGCAGGAT	chr3	32576274	fwd	1	1	0.00018844
vpr-pool1	713	GGGGCTGGGGTGGGTGCGCA	chr12	48480139	rev	1	41	0.00019303
vpr-pool1	714	TAAACGATCGTTTGGCAGGT	chr11	65881037	fwd	1	339	0.00019034
vpr-pool1	715	TAGTTAGGCAGGTTGGATGG	chr16	2277233	fwd	2	183	0.00018651
vpr-pool1	717	ATAACTGCAGGAGAGAGCTG	chr16	89552255	rev	3	42	0.0001846
vpr-pool1	718	CGTAATCAGTTGGTATGCTA	chr6	143264024	fwd	1	1	0.00018611
vpr-pool1	719	GTTTACGCATTGATATCATA	chr20	2086528	fwd	1	1	0.00018536
vpr-pool1	721	CTATGTTCGATGCCTGTCCG	chr20	34434528	fwd	1	1	0.00018381
vpr-pool1	723	AGAGGATGGTAGGACGCGAG	chr9	35145798	rev	1	92	0.00018498
vpr-pool1	724	AGCCGTGAGTAGGGTGATAG	chr18	29699036	fwd	1	1	0.0001861
vpr-pool1	726	GAGGAATCGTCGAGTAATCG	chrX	153253729	rev	1	1	0.00018267
vpr-pool1	727	GTATATGGGGAGAAGGTGGA	chr15	70400851	fwd	3	99	0.00018496
vpr-pool1	728	CATCGCCAGGAGGGGGGCAG	chr20	3896818	fwd	1	1	0.00018152
vpr-pool1	729	AGTTAGTATCGTTGCCTTTC	chrX	154030910	fwd	1	1	0.00018382
vpr-pool1	730	GGTTTATGATTTCGGTGTTT	chr1	10641333	rev	2	115	0.00018152
vpr-pool1	733	GTGGCCGGGTGCGAGGATCC	chrX	123536422	rev	1	97	0.00018112
vpr-pool1	735	TGACGCCGGTGCCGGGAGGT	chr11	119144365	rev	1	1	0.00018268
vpr-pool1	737	TCTGACTGCCCTGACGGAAG	chr9	132715499	fwd	1	1	0.00018037
vpr-pool1	738	GCCGGACGATGTAAATATTG	chr11	957657	fwd	1	75	0.0001834
vpr-pool1	739	TAATTAGTGGTTGAGAGCCT	chr21	47934147	rev	2	30	0.00017653
vpr-pool1	740	GTGTCCTGAAAGTACGTCGA	chr17	73332775	rev	1	158	0.00017654
vpr-pool1	741	GGCGAATGGGGGACCTCGTG	chr12	6578134	fwd	1	1	0.00017574
vpr-pool1	742	ACGAACCTGAGTTTATAATA	chrX	1582149	rev	1	4	0.00017462
vpr-pool1	745	ATTTGATCAGGGTAGGCCTC	chrX	149894150	rev	2	3	0.00017385
vpr-pool1	746	CCGATGTTGGACAGCTCACG	chr17	57149740	fwd	5	314	0.00017575
vpr-pool1	747	TAGATTCTGTTGGGATGAGG	chr19	13063318	fwd	1	1	0.00017309
vpr-pool1	748	TGGGGTCTGGCTGTACGCCT	chr6	35636767	fwd	2	126	0.00017116
vpr-pool1	749	GTGCCCTCGCTTACGGTTCG	chr14	106546286	rev	2	100	0.00016887
vpr-pool1	750	ACAGGTCGAACAATAATGCG	chr19	47281745	rev	1	141	0.0001727
vpr-pool1	754	TAAGAGGTACTTGGGGCCCA	chr20	34295279	rev	1	1	0.00016924
vpr-pool1	755	TCGATTGGTCTGTTTCTAAA	chr12	6556300	fwd	1	89	0.0001696
vpr-pool1	758	GGGCTAAAACGCGCGGATGT	chr8	33351047	rev	1	31	0.00016811
vpr-pool1	759	CATCTAGTTGCTGTAGTCGG	chr20	21331774	fwd	1	14	0.00016618
vpr-pool1	760	CTGTGGCTCTATAGAGTGTC	chr16	67803831	fwd	1	1	0.00016731
vpr-pool1	763	GGTAAAAAGTTTCAGCAAGC	chr15	94595353	fwd	1	1	0.00016616
vpr-pool1	765	GCTTTGTTTCTTGAGTTATA	chr19	1887926	rev	4	422	0.00016501
vpr-pool1	766	TTGTAATCGAGCTAGCGGGT	chr15	49036289	rev	1	99	0.0001631
vpr-pool1	767	GGGTATCTTTCCAGTAGGGT	chr2	101625011	fwd	1	1	0.00016349
vpr-pool1	768	AGTAGGGTATCAGTCACTGG	chr17	34924096	rev	4	124	0.00016463
vpr-pool1	769	ATGAGAGTTTCACTCATGTC	chr10	33217109	rev	1	1	0.00016348
vpr-pool1	770	ATGGGACTTTGGCTCTAGGC	chr20	56983644	fwd	1	8	0.00016234
vpr-pool1	772	TACCGCATACTCAAGTGCTT	chr8	52807318	rev	1	74	0.00016425
vpr-pool1	773	GTTAGGGCTAGGCGTGTTGT	chr20	62639837	rev	1	1	0.00016499
vpr-pool1	775	TGATCTTGATTGGATAGGTA	chr15	40486668	rev	1	37	0.00015926
vpr-pool1	777	GTTCCGCCCGGGTAGGATGG	chr3	45763958	fwd	1	2	0.00016117
vpr-pool1	778	CACTCATTTTTATACGGGTA	chr19	55777552	rev	1	209	0.00015927
vpr-pool1	779	TCCCCACTGTATACGGGCTA	chr21	47763047	fwd	4	227	0.00015773
vpr-pool1	780	ATCCTTTAAAGGCAATTACA	chr3	197562274	rev	7	168	0.00015658
vpr-pool1	781	CTTGGATTAGGCAGACCGAG	chr11	68273860	fwd	5	711	0.00015733
vpr-pool1	782	AGGGCGCAAGAGTGATAAAG	chr8	145616852	fwd	1	54	0.00015811
vpr-pool1	783	TGCGGCGCAATAGTGAGATC	chr8	145705892	rev	1	89	0.00015732
vpr-pool1	784	GGCTGCGAAACAGGGTCAGG	chr10	112715320	rev	1	2	0.00015772
vpr-pool1	785	AGTTGAGTACGCCTTGCCTG	chr15	75905412	fwd	2	71	0.00015773
vpr-pool1	788	AAGACCCGCGGAGTGCGAAA	chr7	99654070	fwd	1	1	0.00015389
vpr-pool1	790	CATAATGATAATTACGGACC	chr7	100055881	rev	1	6	0.00015389
vpr-pool1	791	ACGTCAATACTCTGGGCAGT	chr2	63231670	rev	2	58	0.00015734
vpr-pool1	792	TTGGGCTAAATAGGAGGGTT	chr1	235383366	rev	4	50	0.00015505
vpr-pool1	793	TTTGGGCCGGGTGTAAAGGC	chr1	8803001	rev	1	1	0.00015889
vpr-pool1	794	GGTTAGCGGACCTACAGAAG	chr4	106624401	fwd	1	33	0.00015276
vpr-pool1	795	GTTCCTTTTGACTGCAGTAC	chr11	122605711	rev	1	1	0.00015007
vpr-pool1	796	TAAGTTTTGTATACTGGCTG	chr2	235282836	rev	1	67	0.00015196
vpr-pool1	798	GACAGGATGTCCCCATATGG	chr20	33000896	fwd	1	1	0.00015044
vpr-pool1	799	ACCAGTTAAGTTTAAGTAGT	chrY	21756502	fwd	2	77	0.00015042
vpr-pool1	800	TCAGGTATGTCCATTGATAG	chr4	140235953	rev	1	1	0.00017154
vpr-pool1	801	ACATATGGCTGTTTCTGGCT	chr6	143160347	rev	1	1	0.00014967
vpr-pool1	803	AAGTTGACGGCCGCGTCACA	chr17	7484601	fwd	1	20	0.0001508
vpr-pool1	804	GACTAGCAGAGGGAATATCG	chr7	151908553	rev	2	79	0.00014812
vpr-pool1	805	GACGGATGTGGGAAGAGGAG	chr6	36012272	fwd	1	86	0.00014813
vpr-pool1	806	CAGGATAAGGGCAGGGGTGG	chr16	22082918	fwd	4	593	0.00014852
vpr-pool1	807	CTGGGTTGGAGGTAGTGCGC	chr18	8736307	rev	2	163	0.00014506
vpr-pool1	810	CGGTAGCTGAGTAGCGGCGG	chr11	13466843	fwd	1	22	0.0001462
vpr-pool1	811	TGGGCAGGTCGGACGGAACT	chr7	102786247	rev	4	336	0.00014621
vpr-pool1	812	GGATGTGGGATGGCGAGTGA	chr19	5596392	fwd	1	1	0.00014659
vpr-pool1	813	CGCTTTTCAGTCGTTCAGTG	chr16	68208112	fwd	1	9	0.00014392
vpr-pool1	814	CTATAACTTCTTCGAGCCA	chr10	94246047	fwd	6	371	0.00014277
vpr-pool1	815	CGTCACAAAAGCTCCTGCGG	chr19	2439141	rev	2	2	0.00014238
vpr-pool1	816	ATTCCATTCTCAGCACAACG	chr19	12693193	fwd	1	1	0.00014775
vpr-pool1	817	CCTTCTTGGGGGCTTGCACG	chr12	95418244	fwd	1	1	0.00014582
vpr-pool1	820	AATGTCCTGTACTCGGTAC	chr10	17196958	rev	1	1	0.00014123
vpr-pool1	821	TCTGCAGTATCGATTAGTGC	chr8	145530443	rev	1	34	0.00014161
vpr-pool1	822	AGCCTTCTAAGGTGAGACTT	chrX	154307163	rev	2	11	0.00014086
vpr-pool1	824	GGTATCGCAAGATTCCGGTG	chr3	106736377	fwd	3	222	0.00013933
vpr-pool1	825	TGACAGTTGAAATATGAGTG	chrX	47711010	rev	7	505	0.00013855
vpr-pool1	826	TAGTCAGTACGCAAGATGGG	chr5	95093865	fwd	2	135	0.00013815
vpr-pool1	827	ACAGGTGGATATAGGGCGGT	chr9	132775343	rev	1	111	0.00014083
vpr-pool1	829	TATAAAGATTTTTAGGATGT	chr17	76215176	rev	1	1	0.00013815
vpr-pool1	830	TCCAGTTTATAACAAAAGGA	chr2	209102127	rev	1	1	0.00013356
vpr-pool1	833	TTGAGGGGCTTCGCTAGGCA	chr8	33418689	rev	2	186	0.00013624
vpr-pool1	834	ATAATTTTGTAGCCTTCGAC	chr16	68040778	fwd	1	1	0.00013317
vpr-pool1	835	GTGGTTAGGGCCGTAGGGGA	chr22	44361382	rev	1	1	0.00013585
vpr-pool1	837	GCGGGCGGGCCACGCGAGTC	chr4	39877716	fwd	1	1	0.00013469
vpr-pool1	838	CAGACGATGGTTGTGGGGTA	chr20	2930526	fwd	2	61	0.00013547
vpr-pool1	839	AGGTACAGTGTCTGAATCTC	chrY	13842755	fwd	4	165	0.00013393
vpr-pool1	840	CTGGAACAGTTTGATACTCT	chr17	9952478	rev	1	1	0.00013316
vpr-pool1	841	AGCGGCGGTAAACCGCCGGT	chr5	34206734	rev	2	8	0.0001466
vpr-pool1	842	TTTGAATTTAGGCTGCTATT	chr2	238933677	rev	3	224	0.00013278
vpr-pool1	843	TAGTGACACCTTATTCGGTA	chr11	879615	rev	1	1	0.00013125
vpr-pool1	844	GGGGACGCACAAGGCATGGG	chr16	3133399	fwd	1	261	0.00013279
vpr-pool1	845	GGAGTGGCGTCCCCGGGGGA	chr1	32775491	fwd	1	86	0.00013239
vpr-pool1	846	GGTCGTTACCTTGTATATGC	chr6	128810937	fwd	1	1	0.00013163
vpr-pool1	848	TACGTCCCGTGAAACCAGCA	chr11	108193175	rev	1	166	0.00012665
vpr-pool1	850	GATATCGCTGTATGGTGCAA	chr2	242646182	fwd	1	19	0.00012894
vpr-pool1	851	GTAGCTTTATTATGTTATTC	chr15	62289634	fwd	1	260	0.0001255
vpr-pool1	852	GTCCGAGCTGACTGCAATGA	chr17	76389030	rev	2	34	0.00012627
vpr-pool1	853	CAAGGATAGTGATATCCGTG	chr14	24463021	fwd	1	6	0.00012818
vpr-pool1	854	CCGAGACCAGCTGGTGAGTA	chr16	2531386	fwd	1	1	0.00012627
vpr-pool1	855	TGCTGGCACTCTGAAGCGCG	chr8	60157199	fwd	1	1	0.00012624
vpr-pool1	856	GCGGTACGACCATCAAGGGT	chr1	236986927	fwd	4	357	0.00012433
vpr-pool1	857	CCGATCGGCCATGGGGCCGG	chr1	31971535	fwd	1	10	0.00012626
vpr-pool1	859	CGGCTTCCGTGGGTACTTGG	chr5	1106889	rev	1	93	0.00012472
vpr-pool1	860	ATAGAGTTCGGGAAATGGAG	chr22	20909476	rev	1	1	0.00012318
vpr-pool1	861	TTATGAAGGACAGGCTAAT	chr14	61969404	rev	1	44	0.00012282
vpr-pool1	862	AGTAGTAGTTACGACTGAAT	chr6	34646496	rev	1	2	0.00012088
vpr-pool1	863	ATAAAGTGCTTTTCCTCCAT	chr1	153635005	fwd	2	43	0.00012165
vpr-pool1	864	TCGGCAGTTTGGTGGTTGCG	chr3	125229290	fwd	1	1	0.00011898
vpr-pool1	866	GTTCACAGTTATTTATTTGG	chr14	89751673	rev	1	1	0.00011782
vpr-pool1	868	GCTTTTCCTAAGTTTGCTAT	chr16	271898	rev	1	16	0.00011934
vpr-pool1	871	GGAGTTTTCAGCTATACATG	chr1	12327049	rev	1	1	0.00011857
vpr-pool1	872	CCATTAGTGACTTTGTGCCG	chr12	27476103	fwd	1	1	0.00011858
vpr-pool1	874	GCAAAGCCCACAGATCTAGG	chr1	112234595	fwd	1	31	0.00011513
vpr-pool1	875	CGATTCTGTACTGCGCGAGT	chr1	109765116	rev	4	174	0.00011361
vpr-pool1	876	TAGTAGCAGGGCAGCATGTG	chr15	40940552	rev	2	4	0.00011627
vpr-pool1	877	TACTGAATAGAGGGCAGAGG	chr10	17723538	fwd	1	5	0.00011512
vpr-pool1	878	TGCATTAATTGCTTCACTGA	chr11	118363683	rev	1	87	0.00011475
vpr-pool1	879	AGAGTCGGCGGGCAGCGGTA	chr22	24727114	rev	2	105	0.00011398
vpr-pool1	881	TCTGGCGATTTGCGCACTAG	chr12	56315867	fwd	3	132	0.00011742
vpr-pool1	882	GTCTTGTCTACTGTCACAAG	chr1	32752314	fwd	1	1	0.00011742
vpr-pool1	883	GTTGACCCTGGTCGCTCATC	chr19	47699250	fwd	3	28	0.00011589
vpr-pool1	884	GAATATCCGGTTGTAAAGGC	chr5	139879054	rev	1	25	0.00011589
vpr-pool1	885	GGGAGTCAGTCGTTTGCCCA	chr2	230681398	rev	1	25	0.00011321
vpr-pool1	886	AAAGCTCGCTTCATCAGGGA	chr19	1039839	rev	1	1	0.00011397
vpr-pool1	887	GAATTTCTGAACCTAAACTA	chr17	15965872	fwd	1	50	0.00011397
vpr-pool1	888	CCGCCCGGCTGTAGTAAACA	chr12	49806734	rev	1	1	0.00011589
vpr-pool1	890	AGGGCGGGATGGAGGGGGAA	chr10	31803884	rev	1	162	0.00011284
vpr-pool1	891	ATACTAACCAAGATTGTACA	chr12	419965	fwd	2	376	0.00011396
vpr-pool1	892	AGTAGATGATAGGTTTACGG	chr14	69897607	rev	1	73	0.00011436
vpr-pool1	893	GGAGTCCTAGCCGTATAGTC	chr17	7567936	rev	1	1	0.0001132
vpr-pool1	894	CATCTCCCTGGGAGACTGGA	chr21	45056532	rev	1	7	0.0001155
vpr-pool1	895	TAAGGAGCATGACCGTAACG	chr19	16214139	rev	4	162	0.0001132
vpr-pool1	896	TGGTCGGTTGTTGGGCGGAG	chr12	419964	fwd	1	1	0.00011513
vpr-pool1	897	CATAATCTGGTCTAGGTTGT	chr15	62263996	rev	1	4	0.00011091
vpr-pool1	898	TCTGGTGGGGACTAGAGGGG	chr19	19715914	rev	1	1	0.00011282
vpr-pool1	900	ATTGCCGGTCGTTAGCCCGT	chr16	15164177	fwd	1	2	0.00011129
vpr-pool1	901	GGGGGCTCAAGTTTGTGCAT	chr11	65776718	fwd	1	18	0.00011473
vpr-pool1	902	TGTACTTAGTGTAGGAAAGC	chr2	113022717	rev	1	37	0.00011052
vpr-pool1	905	AGATGGGTAGATTTAATTTC	chr21	47688203	rev	1	110	0.00011052
vpr-pool1	906	GCAGGCCGCCATTATTGTAG	chr4	78667232	fwd	1	38	0.00010822
vpr-pool1	908	CAATCGTCAATATTTCGGCC	chr16	2266923	fwd	1	1	0.00010898
vpr-pool1	909	ATATAACTCTTGGTTAGGAT	chr7	38773939	fwd	1	104	0.00010899
vpr-pool1	911	AAAGTGCTGCAGGCATAGGG	chr5	86428324	rev	1	9	0.00010862
vpr-pool1	913	ATCCATGTCACGCTAGGCGT	chr20	23354787	rev	3	215	0.00010783
vpr-pool1	914	CTATTTGTGCCCTTTGTGTC	chr11	96238548	rev	2	189	0.00010861
vpr-pool1	915	ACGTCTCCCGACTTAGAAGG	chr3	49089479	fwd	1	69	0.00010669
vpr-pool1	917	GTAATTTGGACGGCGGGCGT	chr19	50387630	fwd	1	1	0.0001086
vpr-pool1	918	CCGGACGGTTGTTTACCTGT	chr19	6839730	fwd	1	1	0.00010439
vpr-pool1	920	GATATCGCGTTCAACGCCAA	chr19	2237567	fwd	1	1	0.00010591
vpr-pool1	922	ATGTTCCACATCCCTGATTG	chr8	124148106	fwd	1	1	0.00010361
vpr-pool1	924	AGGTAATCCGGCTGTACGCA	chr17	3695825	rev	1	53	0.00010399
vpr-pool1	925	GCGGAACGCCAGGGATAGGG	chr13	42268053	rev	1	1	0.00010512
vpr-pool1	926	TGGCGGTCGGCTTGGATGGG	chr3	132312072	rev	1	12	0.00010285
vpr-pool1	927	GTAACCGTTATGTATATACC	chr5	176362548	fwd	1	1	0.00010438
vpr-pool1	929	AAATCTGAGTGGGAATCAAG	chr1	46583201	fwd	2	44	0.00010245
vpr-pool1	930	TACGTTGAAGGGAGTCGGAA	chr1	235405277	fwd	1	86	0.00010056
vpr-pool1	931	GGGCTACCAGTCGTCTATTG	chr16	2806859	fwd	1	1	0.00010245
vpr-pool1	932	GTAACAGCTGAGGTGGCGTG	chr16	15138194	fwd	1	22	0.00010092
vpr-pool1	933	ACACATGGCAATAAGGTTTA	chr2	182255647	fwd	1	83	0.00010054
vpr-pool1	934	GTGTTTCAAGAAAAGCAGGA	chr17	35967203	fwd	1	1	0.00010093
vpr-pool1	936	AAATGGGGGACGGGTAGGTT	chr17	75972840	fwd	1	98	0.00010055
vpr-pool1	937	AATTACCTGTATGCGGCCGG	chr12	57063570	rev	1	1	9.902e-05
vpr-pool1	938	TTTTGGCGACGGGAGGGTCG	chr15	56933379	fwd	1	9	9.94e-05
vpr-pool1	940	TCCGGTGTGGAGGCGACGCT	chr17	80579735	rev	1	2	0.00010053
vpr-pool1	941	GCTCTTGGTGTCTGGGGAGC	chr11	72122256	fwd	1	1	9.863e-05
vpr-pool1	942	GTCGCCCGCGGTTAAAGGCG	chr17	74393481	fwd	1	148	9.825e-05
vpr-pool1	943	TCGCTAAGAAAGGCGGCCAT	chr20	3976034	fwd	1	88	9.747e-05
vpr-pool1	944	AACTTTCCTCCCAAAGCGGG	chr20	62885489	fwd	1	1	9.748e-05
vpr-pool1	945	GTATCTGGTTGTCACCGGGG	chr7	150189277	fwd	2	91	9.708e-05
vpr-pool1	947	AATCTAGTCAGCGGGGGGGT	chr17	59888334	rev	2	35	9.821e-05
vpr-pool1	948	CATGAATTAATGAGGACGGC	chr5	87534180	fwd	1	4	9.67e-05
vpr-pool1	949	CTGTACAGCCTTCTATAGTC	chr20	30270633	fwd	1	2	9.517e-05
vpr-pool1	950	TCCAATCCATTGCTATCGGG	chr19	18143791	rev	1	2	9.516e-05
vpr-pool1	952	GCACGGGCATCAGTGTTCAG	chr20	37127919	fwd	1	10	9.631e-05
vpr-pool1	954	ACGAGAGGTCATGCGCGTAG	chr4	119168193	rev	2	40	9.288e-05
vpr-pool1	956	GAGATTCTTATAATTTTCCA	chr19	888309	rev	5	154	9.324e-05
vpr-pool1	957	AGTCAGATACAGGCGGCGAG	chr11	3956690	rev	1	1	9.21e-05
vpr-pool1	958	GCGTTAGGCAAATTGTACGG	chr12	117607003	rev	1	10	9.211e-05
vpr-pool1	959	CTGGCGGATAGCGTGATGAA	chr16	89180498	rev	1	4	9.019e-05
vpr-pool1	960	GGTTTTTGTAATAGCCCCGG	chr7	72903204	rev	1	1	9.019e-05
vpr-pool1	961	TTATCTTCGAGACAGCCGTC	chr11	58357131	fwd	1	1	9.018e-05
vpr-pool1	963	CACCATCACGTCTTATCGGT	chr11	67857122	rev	1	102	9.019e-05
vpr-pool1	964	CGGGGTGCGGTATGGAGATA	chr10	22618897	rev	1	23	9.018e-05
vpr-pool1	966	CTTTGGCTTCTAGTGAAGCA	chr6	101249025	rev	2	48	8.979e-05
vpr-pool1	970	CTTGGCTCAAAAAGGGATAT	chr20	33006549	fwd	3	98	8.828e-05
vpr-pool1	971	TGCAGGATGTAGAAATTACC	chr1	156761538	fwd	1	7	9.017e-05
vpr-pool1	972	CTTCATATTAAATGGTCTCT	chr11	66899322	rev	1	1	8.826e-05
vpr-pool1	973	ATTACGTCACCCTTTAGCAG	chr15	60757259	fwd	2	111	8.865e-05
vpr-pool1	975	CCGCGATCAGACGCTAGGTG	chr11	120902859	rev	1	1	9.172e-05
vpr-pool1	977	CGTTGGGGGGGCGTGATAGG	chr1	227931704	fwd	1	62	8.941e-05
vpr-pool1	978	GAGGGGGAGTTGGATTGTGT	chr17	1768513	rev	2	9	8.712e-05
vpr-pool1	980	GTGCGCGAGTGTGGGCGGAC	chr14	50137567	rev	2	131	8.939e-05
vpr-pool1	983	CTCGGAATTTCATTGAGTCT	chr22	50866155	fwd	2	171	8.443e-05
vpr-pool1	984	CTTGGATATTTTACACTTTC	chr17	37647130	rev	1	45	8.557e-05
vpr-pool1	985	TTCACCGCGGCATTCCCTCA	chr3	47733644	rev	1	20	8.71e-05
vpr-pool1	986	CTTGGTTAATTAAATTTGCG	chr3	113175923	fwd	1	105	8.404e-05
vpr-pool1	987	AATTTTCTACCATGGTTGCG	chr17	40481454	rev	5	250	8.788e-05
vpr-pool1	988	AGGTGGGGCTTCGGGAGCGG	chr12	62864438	rev	1	12	8.52e-05
vpr-pool1	989	GTAACTCCTGGGGTTCGTCG	chr19	42744090	fwd	1	2	8.558e-05
vpr-pool1	990	TCAAGGTAATTCGTGTATCA	chr14	93013234	fwd	2	68	8.48e-05
vpr-pool1	994	TCACGGCTTAATGAGGGCCA	chr1	36202654	rev	3	116	8.328e-05
[truncated: 679 more rows]
